# Supplementary material for: 1-Decyl­indoline-2,3-dione
Source: Acta Crystallogr Sect E Struct Rep Online. 2010 May 22;66(Pt 6):o1411. doi: 10.1107/S1600536810018271 (PMC2979628; doi:10.1107/S1600536810018271)
Supplement: Supplementary file 1 [file e-66-o1411-sup1.cif]

##############################################################################
###                                                                        ###
###        Electronic paper (Acta Crystallographica Section E)             ###
###                                                                        ###
##############################################################################
#                                                                            #
# This CIF contains the data in a paper accepted for publication in Acta     #
# Crystallographica Section E. It conforms to the requirements of Notes      #
# for Authors for Section E, and has been peer reviewed under the auspices   #
# of the IUCr Commission on Journals.                                        #
#                                                                            #
# Full details of the Crystallographic Information File format               #
# are given in the paper "The Crystallographic Information File (CIF):       #
# a New Standard Archive File for Crystallography" by S. R. Hall, F. H.      #
# Allen and I. D. Brown [Acta Cryst. (1991), A47, 655-685].                  #
#                                                                            #
# The current version of the core CIF dictionary is obtainable from          #
# ftp://ftp.iucr.org/pub/cif_core.dic. The current version number is 2.4.    #
#                                                                            #
# Software is freely available for graphical display of the structure(s) in  #
# this CIF.  For information consult the CIF home page http://www.iucr.org/  #
# cif/home.html                                                              #
#                                                                            #
# This file may be used for bona fide research purposes within the           #
# scientific community so long as proper attribution is given to the journal # 
# article from which it was obtained.                                        #
#                                                                            #
##############################################################################
                                             
data_global
_audit_creation_method     SHELXL-97
_journal_date_recd_electronic     2010-05-15
_journal_date_accepted     2010-05-17
_journal_name_full     'Acta Crystallographica, Section E'
_journal_year     2010
_journal_volume     66
_journal_issue      6
_journal_page_first     o1411
_journal_page_last     o1411
_journal_paper_category     QO
_journal_coeditor_code     BT5274
_publ_contact_author
;
     Dr. Seik Weng Ng
     Department of Chemistry
     University of Malaya
     50603 Kuala Lumpur
     Malaysia
;
_publ_contact_author_email     seikweng@um.edu.my
_publ_contact_author_fax     '03 7967 4193'
_publ_contact_author_phone     '03 7967 6778'
_publ_section_title
;
1-Decylindoline-2,3-dione
;
loop_
    _publ_author_name
    _publ_author_address
    'Mamari, Khalil'
;
Laboratoire de Chimie Organique H\'et\'erocyclique
P\^ole de Comp\'etences Pharmacochimie
Universit\'e Mohammed V-Agdal
BP 1014 Avenue Ibn Batout
Rabat
Morocco
;
    'Zouihri, Hafid'
;
CNRST Division UATRS
Angle Allal Fassi/FAR
BP 8027 Hay Riad
Rabat
Morocco
;
    'Essassi, El Mokhtar'
;
Laboratoire de Chimie Organique H\'et\'erocyclique
P\^ole de Comp\'etences Pharmacochimie
Universit\'e Mohammed V-Agdal
BP 1014 Avenue Ibn Batout
Rabat
Morocco
;
    'Ng, Seik Weng'
;
Department of Chemistry
University of Malaya
50603 Kuala Lumpur
Malaysia
;
_publ_section_synopsis     .
data_I
_audit_creation_method     SHELXL-97
_chemical_name_systematic
;
1-Decylindoline-2,3-dione
;
_chemical_name_common     ?
_chemical_formula_moiety     'C18 H25 N O2'
_chemical_formula_sum     'C18 H25 N O2'
_chemical_formula_iupac     'C18 H25 N O2'
_chemical_formula_weight     287.39
_chemical_melting_point     ?
_symmetry_cell_setting     Monoclinic
_symmetry_space_group_name_H-M     'P 21/c'
_symmetry_space_group_name_Hall     '-P 2ybc'
loop_
    _symmetry_equiv_pos_as_xyz
    'x, y, z'
    '-x, y+1/2, -z+1/2'
    '-x, -y, -z'
    'x, -y-1/2, z-1/2'
_cell_length_a     22.7208(3)
_cell_length_b     4.71890(10)
_cell_length_c     15.82540(10)
_cell_angle_alpha     90.00
_cell_angle_beta     106.8270(10)
_cell_angle_gamma     90.00
_cell_volume     1624.10(4)
_cell_formula_units_Z     4
_cell_measurement_reflns_used     7695
_cell_measurement_theta_min     2.6
_cell_measurement_theta_max     30.8
_cell_measurement_temperature     200(2)
_exptl_crystal_description     Prism
_exptl_crystal_colour     Orange
_exptl_crystal_size_max     0.27
_exptl_crystal_size_mid     0.18
_exptl_crystal_size_min     0.15
_exptl_crystal_density_diffrn     1.175
_exptl_crystal_density_meas     ?
_exptl_crystal_density_method     'not measured'
_exptl_crystal_F_000     624
_exptl_absorpt_coefficient_mu     0.076
_exptl_absorpt_correction_type     None
_diffrn_ambient_temperature     200(2)
_diffrn_radiation_type     MoK\a
_diffrn_radiation_wavelength     0.71073
_diffrn_radiation_source     'fine-focus sealed tube'
_diffrn_radiation_monochromator     graphite
_diffrn_measurement_device_type     'Bruker X8 APEXII'
_diffrn_measurement_method     '\f and \w scans'
_diffrn_detector_area_resol_mean     ?
_diffrn_reflns_number     24714
_diffrn_reflns_av_R_equivalents     0.0283
_diffrn_reflns_av_sigmaI/netI     0.0251
_diffrn_reflns_theta_min     2.69
_diffrn_reflns_theta_max     31.20
_diffrn_reflns_theta_full     31.20
_diffrn_measured_fraction_theta_max     0.998
_diffrn_measured_fraction_theta_full     0.998
_diffrn_reflns_limit_h_min     -31
_diffrn_reflns_limit_h_max     33
_diffrn_reflns_limit_k_min     -6
_diffrn_reflns_limit_k_max     6
_diffrn_reflns_limit_l_min     -23
_diffrn_reflns_limit_l_max     23
_diffrn_standards_number     0
_diffrn_standards_interval_count     0
_diffrn_standards_interval_time     0
_diffrn_standards_decay_%     0
_reflns_number_total     5240
_reflns_number_gt     3869
_reflns_threshold_expression     I>2\s(I)
_refine_ls_structure_factor_coef     Fsqd
_refine_ls_matrix_type     full
_refine_ls_R_factor_all     0.0653
_refine_ls_R_factor_gt     0.0464
_refine_ls_wR_factor_gt     0.1380
_refine_ls_wR_factor_ref     0.1535
_refine_ls_goodness_of_fit_ref     1.025
_refine_ls_restrained_S_all     1.025
_refine_ls_number_reflns     5240
_refine_ls_number_parameters     190
_refine_ls_number_restraints     0
_refine_ls_hydrogen_treatment     constr
_refine_ls_weighting_scheme     calc
_refine_ls_weighting_details
         'calc w=1/[\s^2^(Fo^2^)+(0.0928P)^2^+0.1263P] where P=(Fo^2^+2Fc^2^)/3'
_atom_sites_solution_hydrogens     geom
_atom_sites_solution_primary     direct
_atom_sites_solution_secondary     difmap
_refine_ls_shift/su_max     0.001
_refine_ls_shift/su_mean     0.001
_refine_diff_density_max     0.293
_refine_diff_density_min     -0.204
_refine_ls_extinction_method     none
_refine_ls_extinction_coef     ?
loop_
    _atom_type_symbol
    _atom_type_description
    _atom_type_scat_dispersion_real
    _atom_type_scat_dispersion_imag
    _atom_type_scat_source
    'C' 'C' 0.0033 0.0016
                         'International Tables Vol C Tables 4.2.6.8 and 6.1.1.4'
    'H' 'H' 0.0000 0.0000
                         'International Tables Vol C Tables 4.2.6.8 and 6.1.1.4'
    'N' 'N' 0.0061 0.0033
                         'International Tables Vol C Tables 4.2.6.8 and 6.1.1.4'
    'O' 'O' 0.0106 0.0060
                         'International Tables Vol C Tables 4.2.6.8 and 6.1.1.4'
_computing_data_collection     'APEX2 (Bruker, 2008)'
_computing_cell_refinement     'SAINT (Bruker, 2008)'
_computing_data_reduction     'SAINT (Bruker, 2008)'
_computing_structure_solution     'SHELXS97 (Sheldrick, 2008)'
_computing_structure_refinement     'SHELXL97 (Sheldrick, 2008)'
_computing_molecular_graphics     'X-SEED (Barbour, 2001)'
_computing_publication_material     'publCIF (Westrip, 2010)'
loop_
    _atom_site_type_symbol
    _atom_site_label
    _atom_site_fract_x
    _atom_site_fract_y
    _atom_site_fract_z
    _atom_site_U_iso_or_equiv
    _atom_site_adp_type
    _atom_site_calc_flag
    _atom_site_refinement_flags
    _atom_site_occupancy
    _atom_site_disorder_assembly
    _atom_site_disorder_group
    O O1 0.45133(4) 1.1915(2) 0.42722(6) 0.0500(2) Uani d . 1 . .
    O O2 0.35296(4) 0.7723(2) 0.35480(5) 0.0532(3) Uani d . 1 . .
    N N1 0.34580(4) 0.78714(18) 0.49718(5) 0.03110(19) Uani d . 1 . .
    C C1 0.37349(4) 0.94803(19) 0.57377(6) 0.02594(19) Uani d . 1 . .
    C C2 0.36083(4) 0.9424(2) 0.65378(6) 0.0307(2) Uani d . 1 . .
    H H2 0.3307 0.8180 0.6640 0.037 Uiso calc R 1 . .
    C C3 0.39391(5) 1.1265(2) 0.71908(7) 0.0344(2) Uani d . 1 . .
    H H3 0.3859 1.1275 0.7748 0.041 Uiso calc R 1 . .
    C C4 0.43815(5) 1.3082(2) 0.70538(7) 0.0361(2) Uani d . 1 . .
    H H4 0.4596 1.4322 0.7512 0.043 Uiso calc R 1 . .
    C C5 0.45126(4) 1.3101(2) 0.62509(7) 0.0334(2) Uani d . 1 . .
    H H5 0.4820 1.4320 0.6155 0.040 Uiso calc R 1 . .
    C C6 0.41840(4) 1.1295(2) 0.55931(6) 0.0276(2) Uani d . 1 . .
    C C7 0.42008(4) 1.0850(2) 0.46877(6) 0.0337(2) Uani d . 1 . .
    C C8 0.36942(5) 0.8606(2) 0.42990(7) 0.0353(2) Uani d . 1 . .
    C C9 0.29367(4) 0.5981(2) 0.48624(8) 0.0352(2) Uani d . 1 . .
    H H9A 0.2996 0.4841 0.5406 0.042 Uiso calc R 1 . .
    H H9B 0.2918 0.4661 0.4369 0.042 Uiso calc R 1 . .
    C C10 0.23300(4) 0.7587(2) 0.46748(8) 0.0358(2) Uani d . 1 . .
    H H10A 0.2329 0.8711 0.5202 0.043 Uiso calc R 1 . .
    H H10B 0.2299 0.8926 0.4182 0.043 Uiso calc R 1 . .
    C C11 0.17722(5) 0.5653(2) 0.44377(8) 0.0357(2) Uani d . 1 . .
    H H11A 0.1806 0.4294 0.4926 0.043 Uiso calc R 1 . .
    H H11B 0.1769 0.4551 0.3904 0.043 Uiso calc R 1 . .
    C C12 0.11684(4) 0.7268(2) 0.42654(8) 0.0368(2) Uani d . 1 . .
    H H12A 0.1163 0.8268 0.4813 0.044 Uiso calc R 1 . .
    H H12B 0.1151 0.8720 0.3807 0.044 Uiso calc R 1 . .
    C C13 0.05984(4) 0.5417(2) 0.39672(8) 0.0375(2) Uani d . 1 . .
    H H13A 0.0614 0.3963 0.4424 0.045 Uiso calc R 1 . .
    H H13B 0.0601 0.4421 0.3418 0.045 Uiso calc R 1 . .
    C C14 0.00008(4) 0.7073(2) 0.38011(8) 0.0385(2) Uani d . 1 . .
    H H14A -0.0003 0.8047 0.4353 0.046 Uiso calc R 1 . .
    H H14B -0.0011 0.8547 0.3352 0.046 Uiso calc R 1 . .
    C C15 -0.05752(5) 0.5260(3) 0.34891(8) 0.0387(2) Uani d . 1 . .
    H H15A -0.0573 0.4288 0.2936 0.046 Uiso calc R 1 . .
    H H15B -0.0565 0.3784 0.3938 0.046 Uiso calc R 1 . .
    C C16 -0.11691(5) 0.6935(3) 0.33263(8) 0.0395(3) Uani d . 1 . .
    H H16A -0.1171 0.7898 0.3881 0.047 Uiso calc R 1 . .
    H H16B -0.1177 0.8418 0.2881 0.047 Uiso calc R 1 . .
    C C17 -0.17475(5) 0.5154(3) 0.30097(8) 0.0447(3) Uani d . 1 . .
    H H17A -0.1748 0.4204 0.2452 0.054 Uiso calc R 1 . .
    H H17B -0.1739 0.3662 0.3453 0.054 Uiso calc R 1 . .
    C C18 -0.23353(5) 0.6849(3) 0.28575(10) 0.0566(4) Uani d . 1 . .
    H H18A -0.2690 0.5581 0.2657 0.085 Uiso calc R 1 . .
    H H18B -0.2353 0.8299 0.2407 0.085 Uiso calc R 1 . .
    H H18C -0.2343 0.7764 0.3410 0.085 Uiso calc R 1 . .
loop_
    _atom_site_aniso_label
    _atom_site_aniso_U_11
    _atom_site_aniso_U_22
    _atom_site_aniso_U_33
    _atom_site_aniso_U_12
    _atom_site_aniso_U_13
    _atom_site_aniso_U_23
    O1 0.0417(5) 0.0751(6) 0.0390(4) 0.0036(4) 0.0209(4) 0.0194(4)
    O2 0.0543(5) 0.0716(6) 0.0319(4) 0.0113(5) 0.0098(4) -0.0109(4)
    N1 0.0264(4) 0.0362(4) 0.0297(4) 0.0000(3) 0.0065(3) -0.0030(3)
    C1 0.0214(4) 0.0288(4) 0.0270(4) 0.0035(3) 0.0061(3) 0.0038(3)
    C2 0.0274(4) 0.0361(5) 0.0309(5) -0.0008(4) 0.0122(4) 0.0047(4)
    C3 0.0352(5) 0.0422(5) 0.0269(5) 0.0028(4) 0.0106(4) 0.0015(4)
    C4 0.0332(5) 0.0385(5) 0.0337(5) -0.0015(4) 0.0050(4) -0.0031(4)
    C5 0.0262(4) 0.0347(5) 0.0378(5) -0.0025(4) 0.0072(4) 0.0055(4)
    C6 0.0220(4) 0.0328(5) 0.0290(4) 0.0038(3) 0.0089(3) 0.0071(3)
    C7 0.0277(4) 0.0452(6) 0.0298(5) 0.0099(4) 0.0107(4) 0.0108(4)
    C8 0.0312(5) 0.0453(6) 0.0291(5) 0.0121(4) 0.0085(4) 0.0007(4)
    C9 0.0259(4) 0.0311(5) 0.0447(6) 0.0003(4) 0.0040(4) -0.0051(4)
    C10 0.0260(5) 0.0313(5) 0.0464(6) 0.0014(4) 0.0045(4) -0.0027(4)
    C11 0.0260(4) 0.0335(5) 0.0442(6) 0.0002(4) 0.0047(4) -0.0039(4)
    C12 0.0260(5) 0.0362(5) 0.0454(6) 0.0002(4) 0.0057(4) -0.0029(4)
    C13 0.0257(5) 0.0385(5) 0.0457(6) -0.0002(4) 0.0064(4) -0.0040(4)
    C14 0.0253(5) 0.0405(6) 0.0471(6) 0.0003(4) 0.0064(4) -0.0017(5)
    C15 0.0264(5) 0.0429(6) 0.0447(6) -0.0003(4) 0.0068(4) -0.0052(5)
    C16 0.0264(5) 0.0451(6) 0.0451(6) 0.0005(4) 0.0072(4) -0.0012(5)
    C17 0.0295(5) 0.0528(7) 0.0494(7) -0.0040(5) 0.0076(5) -0.0083(5)
    C18 0.0265(5) 0.0727(9) 0.0673(9) -0.0007(6) 0.0081(5) -0.0007(7)
loop_
    _geom_bond_atom_site_label_1
    _geom_bond_atom_site_label_2
    _geom_bond_site_symmetry_2
    _geom_bond_distance
    _geom_bond_publ_flag
    O1 C7 . 1.2080(12) ?
    O2 C8 . 1.2118(13) ?
    N1 C8 . 1.3684(13) ?
    N1 C1 . 1.4142(12) ?
    N1 C9 . 1.4525(13) ?
    C1 C2 . 1.3774(13) ?
    C1 C6 . 1.4007(13) ?
    C2 C3 . 1.3919(15) ?
    C2 H2 . 0.9500 ?
    C3 C4 . 1.3852(15) ?
    C3 H3 . 0.9500 ?
    C4 C5 . 1.3865(15) ?
    C4 H4 . 0.9500 ?
    C5 C6 . 1.3846(14) ?
    C5 H5 . 0.9500 ?
    C6 C7 . 1.4596(13) ?
    C7 C8 . 1.5540(17) ?
    C9 C10 . 1.5248(14) ?
    C9 H9A . 0.9900 ?
    C9 H9B . 0.9900 ?
    C10 C11 . 1.5181(14) ?
    C10 H10A . 0.9900 ?
    C10 H10B . 0.9900 ?
    C11 C12 . 1.5233(14) ?
    C11 H11A . 0.9900 ?
    C11 H11B . 0.9900 ?
    C12 C13 . 1.5196(15) ?
    C12 H12A . 0.9900 ?
    C12 H12B . 0.9900 ?
    C13 C14 . 1.5222(14) ?
    C13 H13A . 0.9900 ?
    C13 H13B . 0.9900 ?
    C14 C15 . 1.5213(14) ?
    C14 H14A . 0.9900 ?
    C14 H14B . 0.9900 ?
    C15 C16 . 1.5201(15) ?
    C15 H15A . 0.9900 ?
    C15 H15B . 0.9900 ?
    C16 C17 . 1.5173(15) ?
    C16 H16A . 0.9900 ?
    C16 H16B . 0.9900 ?
    C17 C18 . 1.5151(17) ?
    C17 H17A . 0.9900 ?
    C17 H17B . 0.9900 ?
    C18 H18A . 0.9800 ?
    C18 H18B . 0.9800 ?
    C18 H18C . 0.9800 ?
loop_
    _geom_angle_atom_site_label_1
    _geom_angle_atom_site_label_2
    _geom_angle_atom_site_label_3
    _geom_angle_site_symmetry_1
    _geom_angle_site_symmetry_3
    _geom_angle
    _geom_angle_publ_flag
    C8 N1 C1 . . 110.70(8) ?
    C8 N1 C9 . . 123.56(9) ?
    C1 N1 C9 . . 125.23(8) ?
    C2 C1 C6 . . 121.18(9) ?
    C2 C1 N1 . . 128.18(9) ?
    C6 C1 N1 . . 110.65(8) ?
    C1 C2 C3 . . 117.32(9) ?
    C1 C2 H2 . . 121.3 ?
    C3 C2 H2 . . 121.3 ?
    C4 C3 C2 . . 122.03(9) ?
    C4 C3 H3 . . 119.0 ?
    C2 C3 H3 . . 119.0 ?
    C3 C4 C5 . . 120.36(10) ?
    C3 C4 H4 . . 119.8 ?
    C5 C4 H4 . . 119.8 ?
    C6 C5 C4 . . 118.22(9) ?
    C6 C5 H5 . . 120.9 ?
    C4 C5 H5 . . 120.9 ?
    C5 C6 C1 . . 120.88(9) ?
    C5 C6 C7 . . 131.68(9) ?
    C1 C6 C7 . . 107.44(9) ?
    O1 C7 C6 . . 131.37(11) ?
    O1 C7 C8 . . 123.56(10) ?
    C6 C7 C8 . . 105.05(8) ?
    O2 C8 N1 . . 126.65(11) ?
    O2 C8 C7 . . 127.25(10) ?
    N1 C8 C7 . . 106.08(8) ?
    N1 C9 C10 . . 112.21(8) ?
    N1 C9 H9A . . 109.2 ?
    C10 C9 H9A . . 109.2 ?
    N1 C9 H9B . . 109.2 ?
    C10 C9 H9B . . 109.2 ?
    H9A C9 H9B . . 107.9 ?
    C11 C10 C9 . . 113.10(8) ?
    C11 C10 H10A . . 109.0 ?
    C9 C10 H10A . . 109.0 ?
    C11 C10 H10B . . 109.0 ?
    C9 C10 H10B . . 109.0 ?
    H10A C10 H10B . . 107.8 ?
    C10 C11 C12 . . 112.81(8) ?
    C10 C11 H11A . . 109.0 ?
    C12 C11 H11A . . 109.0 ?
    C10 C11 H11B . . 109.0 ?
    C12 C11 H11B . . 109.0 ?
    H11A C11 H11B . . 107.8 ?
    C13 C12 C11 . . 114.23(9) ?
    C13 C12 H12A . . 108.7 ?
    C11 C12 H12A . . 108.7 ?
    C13 C12 H12B . . 108.7 ?
    C11 C12 H12B . . 108.7 ?
    H12A C12 H12B . . 107.6 ?
    C12 C13 C14 . . 113.32(9) ?
    C12 C13 H13A . . 108.9 ?
    C14 C13 H13A . . 108.9 ?
    C12 C13 H13B . . 108.9 ?
    C14 C13 H13B . . 108.9 ?
    H13A C13 H13B . . 107.7 ?
    C15 C14 C13 . . 114.06(9) ?
    C15 C14 H14A . . 108.7 ?
    C13 C14 H14A . . 108.7 ?
    C15 C14 H14B . . 108.7 ?
    C13 C14 H14B . . 108.7 ?
    H14A C14 H14B . . 107.6 ?
    C16 C15 C14 . . 113.61(9) ?
    C16 C15 H15A . . 108.8 ?
    C14 C15 H15A . . 108.8 ?
    C16 C15 H15B . . 108.8 ?
    C14 C15 H15B . . 108.8 ?
    H15A C15 H15B . . 107.7 ?
    C17 C16 C15 . . 114.17(10) ?
    C17 C16 H16A . . 108.7 ?
    C15 C16 H16A . . 108.7 ?
    C17 C16 H16B . . 108.7 ?
    C15 C16 H16B . . 108.7 ?
    H16A C16 H16B . . 107.6 ?
    C18 C17 C16 . . 113.55(11) ?
    C18 C17 H17A . . 108.9 ?
    C16 C17 H17A . . 108.9 ?
    C18 C17 H17B . . 108.9 ?
    C16 C17 H17B . . 108.9 ?
    H17A C17 H17B . . 107.7 ?
    C17 C18 H18A . . 109.5 ?
    C17 C18 H18B . . 109.5 ?
    H18A C18 H18B . . 109.5 ?
    C17 C18 H18C . . 109.5 ?
    H18A C18 H18C . . 109.5 ?
    H18B C18 H18C . . 109.5 ?
loop_
    _geom_torsion_atom_site_label_1
    _geom_torsion_atom_site_label_2
    _geom_torsion_atom_site_label_3
    _geom_torsion_atom_site_label_4
    _geom_torsion_site_symmetry_1
    _geom_torsion_site_symmetry_2
    _geom_torsion_site_symmetry_3
    _geom_torsion_site_symmetry_4
    _geom_torsion
    _geom_torsion_publ_flag
    C8 N1 C1 C2 . . . . 177.81(9) ?
    C9 N1 C1 C2 . . . . 5.74(15) ?
    C8 N1 C1 C6 . . . . -1.83(11) ?
    C9 N1 C1 C6 . . . . -173.90(9) ?
    C6 C1 C2 C3 . . . . 0.75(14) ?
    N1 C1 C2 C3 . . . . -178.85(9) ?
    C1 C2 C3 C4 . . . . -0.33(15) ?
    C2 C3 C4 C5 . . . . -0.54(16) ?
    C3 C4 C5 C6 . . . . 0.97(15) ?
    C4 C5 C6 C1 . . . . -0.55(14) ?
    C4 C5 C6 C7 . . . . 178.57(10) ?
    C2 C1 C6 C5 . . . . -0.32(14) ?
    N1 C1 C6 C5 . . . . 179.35(8) ?
    C2 C1 C6 C7 . . . . -179.63(8) ?
    N1 C1 C6 C7 . . . . 0.04(10) ?
    C5 C6 C7 O1 . . . . 1.18(19) ?
    C1 C6 C7 O1 . . . . -179.61(11) ?
    C5 C6 C7 C8 . . . . -177.70(10) ?
    C1 C6 C7 C8 . . . . 1.50(10) ?
    C1 N1 C8 O2 . . . . -175.80(10) ?
    C9 N1 C8 O2 . . . . -3.58(17) ?
    C1 N1 C8 C7 . . . . 2.68(10) ?
    C9 N1 C8 C7 . . . . 174.90(8) ?
    O1 C7 C8 O2 . . . . -3.09(17) ?
    C6 C7 C8 O2 . . . . 175.90(10) ?
    O1 C7 C8 N1 . . . . 178.44(10) ?
    C6 C7 C8 N1 . . . . -2.57(10) ?
    C8 N1 C9 C10 . . . . -93.70(12) ?
    C1 N1 C9 C10 . . . . 77.39(12) ?
    N1 C9 C10 C11 . . . . 172.33(9) ?
    C9 C10 C11 C12 . . . . 179.09(9) ?
    C10 C11 C12 C13 . . . . 176.17(10) ?
    C11 C12 C13 C14 . . . . 179.87(9) ?
    C12 C13 C14 C15 . . . . 179.16(10) ?
    C13 C14 C15 C16 . . . . 179.93(10) ?
    C14 C15 C16 C17 . . . . 179.67(10) ?
    C15 C16 C17 C18 . . . . 179.53(11) ?
