# Supplementary material for: 1-Decyl­indoline-2,3-dione
Source: Acta Crystallogr Sect E Struct Rep Online. 2010 May 22;66(Pt 6):o1411. doi: 10.1107/S1600536810018271 (PMC2979628; doi:10.1107/S1600536810018271)
Supplement: Supplementary file 2 [file e-66-o1411-Isup2.hkl]

# 
# h,k,l, Fc-squared, Fo-squared, sigma(Fo-squared) and status flag 
# 
data_I
_shelx_title '  P21/c' 
_shelx_refln_list_code          4 
_shelx_F_calc_maximum      172.20 
_exptl_crystal_F_000       624.00 
_reflns_d_resolution_high  0.6860 
 
loop_ 
 _symmetry_equiv_pos_as_xyz 
 'x, y, z' 
 '-x, y+1/2, -z+1/2' 
 '-x, -y, -z' 
 'x, -y-1/2, z-1/2' 
 
_cell_length_a    22.7208 
_cell_length_b     4.7189 
_cell_length_c    15.8254 
_cell_angle_alpha  90.000 
_cell_angle_beta  106.827 
_cell_angle_gamma  90.000 
 
_shelx_F_squared_multiplier     1.000 
 
loop_ 
 _refln_index_h 
 _refln_index_k 
 _refln_index_l 
 _refln_F_squared_calc 
 _refln_F_squared_meas 
 _refln_F_squared_sigma 
 _refln_observed_status 
   3   0   0     1589.65     1226.15     30.58 o 
   4   0   0     8750.80     8838.76     94.73 o 
   5   0   0     7262.23     7330.51     84.03 o 
   6   0   0      682.66      714.41      8.99 o 
   7   0   0      326.13      309.75      4.49 o 
   8   0   0        0.13       -0.46      0.46 o 
   9   0   0     1805.20     1913.92     25.98 o 
  10   0   0     3311.27     3497.38     47.14 o 
  11   0   0     2052.84     2067.43     34.18 o 
  12   0   0      347.27      333.85      5.66 o 
  13   0   0        8.17       10.10      0.82 o 
  14   0   0      295.43      321.95      5.66 o 
  15   0   0      856.20      939.73     14.85 o 
  16   0   0     1324.30     1371.19     21.35 o 
  17   0   0     5029.41     5188.26     77.98 o 
  18   0   0      902.16      914.34     15.87 o 
  19   0   0       30.40       27.96      2.99 o 
  20   0   0        0.02        0.62      0.94 o 
  21   0   0       33.25       38.27      3.38 o 
  22   0   0       99.76      102.94      5.39 o 
  23   0   0       58.63       51.14      3.85 o 
  24   0   0       13.01        9.08      2.06 o 
  25   0   0       20.71       11.53      3.58 o 
  26   0   0       10.64        7.93      3.55 o 
  27   0   0       13.22        8.56      3.43 o 
  28   0   0       30.49       27.53      4.86 o 
  29   0   0       18.71       18.92      4.44 o 
  30   0   0        6.51        4.35      3.89 o 
  31   0   0       10.75        8.56      4.12 o 
   1   1   0     1493.03     1566.91     13.64 o 
   2   1   0        0.10        0.64      0.33 o 
   3   1   0     3555.92     3728.89     37.46 o 
   4   1   0    13040.98    13428.47    121.62 o 
   5   1   0    15255.48    16075.71    161.44 o 
   6   1   0     5668.86     5915.49     62.73 o 
   7   1   0        6.41        5.82      0.36 o 
   8   1   0     1010.52     1115.73     10.79 o 
   9   1   0     1471.80     1658.66     15.92 o 
  10   1   0      738.36      829.33      8.63 o 
  11   1   0        0.19       -0.35      0.35 o 
  12   1   0      138.44      145.62      2.08 o 
  13   1   0       15.49       15.97      0.76 o 
  14   1   0      149.56      157.39      2.64 o 
  15   1   0      605.85      630.47      7.16 o 
  16   1   0      724.39      734.18      8.38 o 
  17   1   0       66.53       64.74      1.47 o 
  18   1   0       41.86       36.46      1.14 o 
  19   1   0       14.93       17.27      0.97 o 
  20   1   0        2.94        4.34      0.85 o 
  21   1   0        0.08       -0.86      0.86 o 
  22   1   0        0.00       -0.40      0.93 o 
  23   1   0        5.69        4.61      1.28 o 
  24   1   0       24.29       22.41      1.80 o 
  25   1   0        9.30        9.92      1.56 o 
  26   1   0        2.45        1.45      1.42 o 
  27   1   0       17.18       17.70      2.36 o 
  28   1   0       20.91       17.73      2.53 o 
  29   1   0       16.65       18.34      3.23 o 
  30   1   0        8.05       11.73      3.02 o 
  31   1   0        0.60       -0.53      2.56 o 
   0   2   0     1486.05     1510.50     32.45 o 
   1   2   0      762.62      785.07      8.88 o 
   2   2   0       46.24       48.60      0.93 o 
   3   2   0        0.51        2.12      0.31 o 
   4   2   0       54.50       65.50      0.95 o 
   5   2   0       86.26       93.87      1.31 o 
   6   2   0       16.85       18.28      0.55 o 
   7   2   0      230.57      240.60      3.12 o 
   8   2   0     2100.51     2183.34     23.37 o 
   9   2   0    10242.39    10910.02    123.69 o 
  10   2   0      263.50      306.42      3.73 o 
  11   2   0       26.14       28.01      0.79 o 
  12   2   0        3.06        2.02      0.54 o 
  13   2   0        5.59        9.55      0.87 o 
  14   2   0        9.44       12.97      0.90 o 
  15   2   0        3.20        3.56      0.85 o 
  16   2   0       73.74       65.18      3.15 o 
  17   2   0        4.40        4.41      1.28 o 
  18   2   0      140.17      126.73      3.96 o 
  19   2   0      343.82      328.26      9.96 o 
  20   2   0      188.80      180.60      3.93 o 
  21   2   0       18.66       21.26      1.16 o 
  22   2   0        2.85        2.33      0.93 o 
  23   2   0        5.92        3.37      1.04 o 
  24   2   0        4.61        4.35      1.14 o 
  25   2   0      329.88      343.23      7.17 o 
  26   2   0      437.54      486.46      9.47 o 
  27   2   0       17.74       20.11      2.01 o 
  28   2   0       10.31       12.88      1.91 o 
  29   2   0        2.19        2.52      2.39 o 
  30   2   0        2.13        0.99      2.33 o 
   1   3   0        1.54        2.80      0.48 o 
   2   3   0       42.40       30.50      1.15 o 
   3   3   0       22.01       22.26      0.93 o 
   4   3   0        0.68        2.02      0.35 o 
   5   3   0        4.46        3.23      0.40 o 
   6   3   0       38.83       43.17      1.08 o 
   7   3   0      196.58      199.32      2.78 o 
   8   3   0        9.19       10.86      0.98 o 
   9   3   0       14.44       15.75      0.75 o 
  10   3   0      705.88      693.70      8.48 o 
  11   3   0      142.52      137.12      3.99 o 
  12   3   0       24.22       23.92      1.21 o 
  13   3   0      347.77      337.63      6.42 o 
  14   3   0      529.30      500.71      8.69 o 
  15   3   0      261.69      241.50      5.73 o 
  16   3   0        9.92        9.04      1.93 o 
  17   3   0       33.52       24.84      2.33 o 
  18   3   0       23.46       17.30      1.72 o 
  19   3   0        5.99        4.26      1.39 o 
  20   3   0        0.69        1.05      1.25 o 
  21   3   0        4.14        3.78      1.52 o 
  22   3   0        0.15       -0.26      1.59 o 
  23   3   0        6.78        6.06      2.66 o 
  24   3   0       17.08       18.29      1.23 o 
  25   3   0      133.98      148.07      4.37 o 
  26   3   0       35.81       46.56      3.87 o 
  27   3   0       69.14       67.27      4.07 o 
  28   3   0       41.33       44.81      3.32 o 
   0   4   0       69.42       50.52      3.35 o 
   1   4   0      300.28      280.01      5.23 o 
   2   4   0        7.40        5.69      0.91 o 
   3   4   0        2.76        2.38      0.71 o 
   4   4   0       12.41        9.96      0.64 o 
   5   4   0       44.11       40.50      1.13 o 
   6   4   0      106.92      103.12      1.97 o 
   7   4   0      210.52      202.56      3.05 o 
   8   4   0       11.37       10.93      0.98 o 
   9   4   0      109.99       95.88      2.91 o 
  10   4   0      218.62      206.27      6.94 o 
  11   4   0       15.30       13.79      1.44 o 
  12   4   0        1.36        0.41      1.12 o 
  13   4   0        0.61       -0.05      1.14 o 
  14   4   0        4.39        3.75      1.57 o 
  15   4   0        8.34       11.24      1.81 o 
  16   4   0       17.88       17.34      3.14 o 
  17   4   0       93.33      115.24      4.50 o 
  18   4   0      121.78      124.48      4.71 o 
  19   4   0        7.12        6.03      2.06 o 
  20   4   0        6.31        6.31      2.00 o 
  21   4   0        8.72        8.59      2.12 o 
  22   4   0        1.21        1.11      1.94 o 
  23   4   0        3.57        5.04      2.24 o 
  24   4   0       30.25       33.52      3.21 o 
  25   4   0        5.48        8.49      3.64 o 
   1   5   0      214.41      210.93      5.06 o 
   2   5   0       32.47       27.98      1.64 o 
   3   5   0       49.74       48.82      1.40 o 
   4   5   0       12.18       13.88      0.93 o 
   5   5   0        3.58        3.04      0.77 o 
   6   5   0       26.75       23.15      1.36 o 
   7   5   0       22.18       21.69      1.60 o 
   8   5   0       18.53       21.53      1.87 o 
   9   5   0       17.75       16.26      1.81 o 
  10   5   0        2.61        1.80      1.47 o 
  11   5   0        3.45        4.05      2.11 o 
  12   5   0        4.73        2.37      3.48 o 
  13   5   0        5.73        1.90      2.10 o 
  14   5   0        5.39        6.21      2.31 o 
  15   5   0        5.44        3.93      2.33 o 
  16   5   0       33.99       34.06      3.65 o 
  17   5   0        0.06       -2.20      2.23 o 
  18   5   0       25.41       27.41      7.83 o 
  19   5   0       12.64       12.25      4.28 o 
  20   5   0        0.21       -1.26      2.43 o 
  21   5   0        0.25       -0.01      2.40 o 
   0   6   0       17.22       13.20      3.48 o 
   1   6   0        0.06       -0.05      0.99 o 
   2   6   0       37.80       38.65      1.65 o 
   3   6   0        5.77        6.03      1.61 o 
   4   6   0        1.07        1.59      1.28 o 
   5   6   0        0.13       -0.48      1.24 o 
   6   6   0        0.83       -1.26      1.26 o 
   7   6   0        2.57        4.00      1.64 o 
   8   6   0        9.01        7.53      1.83 o 
   9   6   0        1.85        0.35      2.08 o 
  10   6   0        8.77       11.74      2.76 o 
  11   6   0        1.36       -0.59      2.25 o 
  12   6   0        0.19       -2.19      2.19 o 
  13   6   0        0.31        6.09      4.34 o 
  14   6   0        1.44       -2.20      2.28 o 
  15   6   0        9.15       11.04      3.02 o 
 -31   1   1        3.34       -0.48      2.46 o 
 -30   1   1       16.83       16.19      3.16 o 
 -29   1   1       19.85       19.42      5.72 o 
 -28   1   1        3.86        2.84      1.86 o 
 -27   1   1        3.31        2.77      1.52 o 
 -26   1   1       89.86       94.26      4.23 o 
 -25   1   1        0.05       -0.99      1.14 o 
 -24   1   1       45.85       40.60      2.12 o 
 -23   1   1      114.87      110.98      3.24 o 
 -22   1   1       52.69       58.56      2.51 o 
 -21   1   1        2.29        0.79      0.88 o 
 -20   1   1       57.68       57.72      1.66 o 
 -19   1   1       61.47       63.22      1.79 o 
 -18   1   1      672.65      643.42      7.53 o 
 -17   1   1      140.86      112.64      1.90 o 
 -16   1   1       10.35       10.42      0.65 o 
 -15   1   1        2.01        2.85      0.51 o 
 -14   1   1       83.22       97.68      1.53 o 
 -13   1   1       70.24       81.95      1.33 o 
 -12   1   1       20.70       22.60      0.68 o 
 -11   1   1      257.31      267.55      3.29 o 
 -10   1   1      154.92      151.26      1.84 o 
  -9   1   1     1296.63     1464.65     14.12 o 
  -8   1   1     3818.08     4123.18     41.22 o 
  -7   1   1     1436.08     1489.45     15.94 o 
  -6   1   1       16.19       12.66      0.50 o 
  -5   1   1      344.59      363.85      3.49 o 
  -4   1   1      938.86      956.12      9.29 o 
  -3   1   1     1586.16     1611.83     14.61 o 
  -2   1   1      536.49      565.89      4.87 o 
  -1   1   1    10691.48    10755.83     93.22 o 
   0   1   1       42.16       41.50      1.06 o 
   1   1   1     7313.30     7505.74     71.41 o 
   2   1   1     2789.01     2896.63     32.86 o 
   3   1   1      481.60      479.85      5.62 o 
   4   1   1     5400.21     5481.77     95.11 o 
   5   1   1     5413.98     5616.30     75.24 o 
   6   1   1     2141.11     2391.60     23.95 o 
   7   1   1      397.00      431.92      4.61 o 
   8   1   1     1988.32     2303.40     23.13 o 
   9   1   1     1040.63     1170.85     12.32 o 
  10   1   1        0.00        0.01      0.37 o 
  11   1   1      140.34      167.60      2.16 o 
  12   1   1       65.20       81.62      1.35 o 
  13   1   1       45.52       50.27      1.17 o 
  14   1   1      212.87      215.51      2.53 o 
  15   1   1      309.33      306.40      3.43 o 
  16   1   1      170.00      150.23      2.17 o 
  17   1   1      428.43      398.31      4.69 o 
  18   1   1      287.91      289.80      4.49 o 
  19   1   1      364.57      368.49      6.30 o 
  20   1   1       96.37       93.26      2.23 o 
  21   1   1        0.17       -0.54      0.93 o 
  22   1   1       23.42       23.68      1.71 o 
  23   1   1       58.60       55.08      2.41 o 
  24   1   1       72.12       70.09      2.99 o 
  25   1   1       18.22       23.06      1.92 o 
  26   1   1       55.86       67.15      3.53 o 
  27   1   1       11.40       11.65      3.83 o 
  28   1   1       28.81       23.80      2.65 o 
  29   1   1        3.39       -0.23      2.31 o 
  30   1   1        1.17        1.65      2.57 o 
 -30   2   1       24.80       31.94      3.01 o 
 -29   2   1       60.43       64.16      3.11 o 
 -28   2   1       49.79       53.12      2.73 o 
 -27   2   1        9.47        4.34      1.66 o 
 -26   2   1       23.01       28.45      2.14 o 
 -25   2   1        9.87       11.72      1.63 o 
 -24   2   1       60.07       67.12      2.67 o 
 -23   2   1      101.19      113.02      2.73 o 
 -22   2   1       51.15       55.97      3.15 o 
 -21   2   1        3.71        5.23      0.92 o 
 -20   2   1        0.12       -1.68      1.72 o 
 -19   2   1        6.95        6.84      1.44 o 
 -18   2   1      217.43      160.33      4.51 o 
 -17   2   1       29.09       12.15      1.43 o 
 -16   2   1       34.17       35.34      1.43 o 
 -15   2   1        0.92        0.25      0.76 o 
 -14   2   1       44.62       46.81      1.28 o 
 -13   2   1      124.00      124.91      2.12 o 
 -12   2   1      127.95      132.49      2.13 o 
 -11   2   1       81.89       91.08      1.63 o 
 -10   2   1       52.18       45.90      1.14 o 
  -9   2   1      334.06      376.08      5.07 o 
  -8   2   1      620.97      674.88      7.99 o 
  -7   2   1      377.31      391.94      5.86 o 
  -6   2   1      908.19      941.36     11.84 o 
  -5   2   1      426.42      441.60      5.80 o 
  -4   2   1       12.16       14.09      0.54 o 
  -3   2   1      115.31      115.40      1.87 o 
  -2   2   1      268.90      268.23      3.36 o 
  -1   2   1       12.89        4.14      0.39 o 
   0   2   1      595.56      733.56      9.27 o 
   1   2   1       15.02       18.66      0.71 o 
   2   2   1        0.38        0.33      0.32 o 
   3   2   1      419.81      441.94      5.32 o 
   4   2   1     1528.11     1636.48     17.52 o 
   5   2   1     1800.62     1935.77     22.17 o 
   6   2   1      852.95      913.81     10.70 o 
   7   2   1       28.73       26.89      0.74 o 
   8   2   1     2219.13     2381.84     27.25 o 
   9   2   1     4074.77     4263.38     48.27 o 
  10   2   1      839.43      872.97     10.94 o 
  11   2   1      199.76      226.51      3.19 o 
  12   2   1        0.58        1.18      0.42 o 
  13   2   1      105.38      116.42      1.87 o 
  14   2   1      214.38      230.73      3.35 o 
  15   2   1      190.14      197.57      3.70 o 
  16   2   1      298.15      246.27      5.96 o 
  17   2   1       54.42       32.67      3.97 o 
  18   2   1        0.31        0.63      1.25 o 
  19   2   1        0.31       -0.77      1.05 o 
  20   2   1        0.03       -0.41      0.78 o 
  21   2   1        1.09        1.48      0.89 o 
  22   2   1        0.09        0.18      0.93 o 
  23   2   1       14.23       16.13      1.34 o 
  24   2   1       62.29       64.02      2.63 o 
  25   2   1        0.78        0.87      1.75 o 
  26   2   1        8.00        6.73      2.00 o 
  27   2   1       10.69        6.46      1.70 o 
  28   2   1        2.66        3.25      1.64 o 
  29   2   1       27.67       31.20      3.00 o 
 -28   3   1        9.71       11.67      2.11 o 
 -27   3   1       82.44       92.72      3.82 o 
 -26   3   1        4.16        4.94      1.60 o 
 -25   3   1       54.05       60.07      2.72 o 
 -24   3   1       24.94       31.43      3.42 o 
 -23   3   1       12.32       15.71      2.26 o 
 -22   3   1        1.46        2.35      1.46 o 
 -21   3   1        0.11       -1.07      1.27 o 
 -20   3   1        0.81        0.70      1.87 o 
 -19   3   1        0.64       -0.04      1.18 o 
 -18   3   1        8.03       11.04      1.52 o 
 -17   3   1       11.35       26.04      3.12 o 
 -16   3   1        1.52       -0.96      0.96 o 
 -15   3   1       17.86       12.75      1.22 o 
 -14   3   1       90.29       80.68      2.62 o 
 -13   3   1      109.53      110.42      2.34 o 
 -12   3   1       19.25       21.49      0.88 o 
 -11   3   1        3.00        1.30      0.47 o 
 -10   3   1      374.10      372.16      6.03 o 
  -9   3   1      508.56      505.91      7.70 o 
  -8   3   1       25.50       21.97      1.16 o 
  -7   3   1      146.90      146.08      2.32 o 
  -6   3   1       59.20       64.93      2.06 o 
  -5   3   1        2.56        3.00      0.37 o 
  -4   3   1        0.90        0.14      0.32 o 
  -3   3   1       12.11       12.32      0.64 o 
  -2   3   1      116.71      122.15      2.05 o 
  -1   3   1      262.38      317.22      6.13 o 
   1   3   1        3.85        3.56      0.39 o 
   2   3   1      115.52      120.62      2.08 o 
   3   3   1      142.72      152.89      2.47 o 
   4   3   1      144.47      145.66      1.98 o 
   5   3   1      179.10      173.20      3.25 o 
   6   3   1       70.97       65.71      1.23 o 
   7   3   1      141.58      146.37      2.48 o 
   8   3   1     1093.63     1105.59     12.99 o 
   9   3   1       39.42       46.97      1.32 o 
  10   3   1       52.82       62.70      1.56 o 
  11   3   1       36.82       27.65      1.48 o 
  12   3   1      345.91      331.04      5.46 o 
  13   3   1      498.98      484.93      9.53 o 
  14   3   1      233.12      232.32      4.79 o 
  15   3   1       11.84       16.49      1.75 o 
  16   3   1       21.91       21.17      1.73 o 
  17   3   1       89.70      113.87      3.78 o 
  18   3   1        6.53        3.21      2.00 o 
  19   3   1        1.88       -0.07      1.21 o 
  20   3   1        1.49        1.13      1.31 o 
  21   3   1        0.00        0.66      1.38 o 
  22   3   1        0.37       -0.19      1.39 o 
  23   3   1        6.63        4.93      1.52 o 
  24   3   1      136.92      136.37      4.30 o 
  25   3   1       58.04       70.83      3.87 o 
  26   3   1       10.60       11.89      3.42 o 
  27   3   1        9.62       12.27      2.36 o 
  28   3   1        6.01        9.74      2.35 o 
 -26   4   1       53.00       49.72      6.47 o 
 -25   4   1       37.52       50.41      4.24 o 
 -24   4   1        3.02        6.01      2.30 o 
 -23   4   1        0.63        2.58      2.03 o 
 -22   4   1        0.12       -0.28      1.81 o 
 -21   4   1        5.72       10.69      2.26 o 
 -20   4   1       31.19       36.16      2.90 o 
 -19   4   1       30.34       42.94      3.04 o 
 -18   4   1        1.09        2.49      1.70 o 
 -17   4   1        2.09        1.01      1.60 o 
 -16   4   1       57.94       68.54      3.29 o 
 -15   4   1        6.01        3.82      1.52 o 
 -14   4   1        0.21       -1.30      1.30 o 
 -13   4   1        0.64        1.68      1.15 o 
 -12   4   1       13.23       15.87      1.46 o 
 -11   4   1       51.99       50.86      2.17 o 
 -10   4   1        2.10        0.63      0.97 o 
  -9   4   1      714.15      707.03     10.55 o 
  -8   4   1        2.71        2.87      0.91 o 
  -7   4   1       86.73       95.87      2.04 o 
  -6   4   1       18.12       20.00      0.86 o 
  -5   4   1       27.11       28.24      0.93 o 
  -4   4   1      103.18      110.05      1.84 o 
  -3   4   1       91.88      102.74      2.26 o 
  -2   4   1       51.37       52.01      1.83 o 
  -1   4   1      108.57      109.82      3.21 o 
   0   4   1        1.96        0.00      0.93 o 
   1   4   1       80.21       72.27      2.26 o 
   2   4   1       34.21       34.43      1.75 o 
   3   4   1      136.88      136.91      2.73 o 
   4   4   1       78.82       76.59      1.51 o 
   5   4   1        1.97        1.10      0.57 o 
   6   4   1       75.67       80.70      1.52 o 
   7   4   1      551.87      535.82      7.37 o 
   8   4   1        1.32        1.66      0.70 o 
   9   4   1      172.91      178.80      2.88 o 
  10   4   1       36.89       33.89      1.38 o 
  11   4   1       82.25       81.05      2.13 o 
  12   4   1        2.73        4.58      1.25 o 
  13   4   1       33.82       26.87      2.16 o 
  14   4   1       62.39       55.94      4.71 o 
  15   4   1       28.67       31.71      2.45 o 
  16   4   1       15.77       20.25      2.23 o 
  17   4   1       55.24       48.47      3.08 o 
  18   4   1      321.75      285.20      7.65 o 
  19   4   1       48.49       41.52      3.00 o 
  20   4   1        0.16        2.36      2.01 o 
  21   4   1        8.21        7.80      2.14 o 
  22   4   1       16.41       16.25      2.56 o 
  23   4   1        4.07        2.39      2.12 o 
  24   4   1       22.56       29.83      3.17 o 
  25   4   1       20.16       18.63      3.02 o 
 -22   5   1        0.02       -3.33      3.33 o 
 -21   5   1        0.36       -3.42      3.42 o 
 -20   5   1       15.67       10.16      3.13 o 
 -19   5   1      104.14      111.21     14.19 o 
 -18   5   1       33.74       46.13      4.14 o 
 -17   5   1        4.22       11.09      2.84 o 
 -16   5   1       25.09       31.71     11.69 o 
 -15   5   1        5.59        3.55      2.19 o 
 -14   5   1        9.31       10.87      2.48 o 
 -13   5   1       12.82       12.58      2.49 o 
 -12   5   1       16.06       21.49      7.30 o 
 -11   5   1       25.38       21.66      2.06 o 
 -10   5   1        4.91        6.71      1.58 o 
  -9   5   1       15.98       17.85      1.88 o 
  -8   5   1        1.85       -0.35      1.34 o 
  -7   5   1       59.99       65.94      3.99 o 
  -6   5   1       79.22       78.10      2.00 o 
  -5   5   1       84.20       82.14      1.93 o 
  -4   5   1       81.16       81.13      1.88 o 
  -3   5   1        8.27        8.56      0.89 o 
  -2   5   1       62.82       57.08      2.20 o 
  -1   5   1      106.20      105.60      4.64 o 
   0   5   1       21.65       21.98      1.54 o 
   1   5   1       39.25       37.69      1.84 o 
   2   5   1      193.17      190.54      4.26 o 
   3   5   1      107.90      109.01      3.66 o 
   4   5   1       12.98       12.42      0.92 o 
   5   5   1        6.50        6.43      1.10 o 
   6   5   1       43.67       42.50      1.71 o 
   7   5   1       11.69       11.26      1.81 o 
   8   5   1        8.50        7.53      1.55 o 
   9   5   1        7.75        7.79      1.64 o 
  10   5   1        4.99        7.93      1.66 o 
  11   5   1        0.02        0.59      2.22 o 
  12   5   1        1.93        1.14      2.02 o 
  13   5   1        1.31       -1.78      1.78 o 
  14   5   1        8.65        8.68      2.86 o 
  15   5   1       42.28       49.30      3.92 o 
  16   5   1       66.77       74.98      7.91 o 
  17   5   1        4.62        4.61      3.21 o 
  18   5   1        2.89        3.50      2.66 o 
  19   5   1       42.26       41.06      4.19 o 
  20   5   1        7.83       13.94      3.28 o 
  21   5   1        3.88        1.38      2.60 o 
 -15   6   1       14.06       15.88      3.26 o 
 -14   6   1        1.07        3.59      2.61 o 
 -13   6   1        9.93       14.59      2.95 o 
 -12   6   1       16.65       14.86      2.90 o 
 -11   6   1       17.58       19.09      4.65 o 
 -10   6   1        7.28        7.53      2.45 o 
  -9   6   1        1.12        2.57      2.26 o 
  -8   6   1        2.14        0.86      1.57 o 
  -7   6   1        1.40        1.16      1.49 o 
  -6   6   1        9.75       11.75      3.67 o 
  -5   6   1       18.07       18.95      2.09 o 
  -4   6   1       14.30       13.73      1.66 o 
  -3   6   1        1.58        1.79      1.05 o 
  -2   6   1      191.07      192.37      5.05 o 
  -1   6   1       37.72       38.55      1.44 o 
   0   6   1      177.86      169.91      4.32 o 
   1   6   1       13.98       18.16      1.09 o 
   2   6   1       17.77       17.71      1.32 o 
   3   6   1       10.40        9.66      1.71 o 
   4   6   1       16.61       10.63      1.50 o 
   5   6   1       12.31        8.75      3.06 o 
   6   6   1        2.13        3.05      1.58 o 
   7   6   1        0.05        1.02      1.89 o 
   8   6   1        0.43        2.03      1.69 o 
   9   6   1        1.09        0.53      2.65 o 
  10   6   1        0.45        0.67      2.16 o 
  11   6   1        0.29        0.73      3.25 o 
  12   6   1        0.10        2.66      2.43 o 
  13   6   1        1.86       -2.09      2.25 o 
  14   6   1        1.22       -0.67      2.42 o 
  15   6   1       14.73       27.50      5.15 o 
 -32   0   2        0.32        3.63      3.98 o 
 -31   0   2       17.39       15.08      4.52 o 
 -30   0   2       36.04       36.14      5.38 o 
 -29   0   2       30.44       19.63      4.44 o 
 -28   0   2       28.81       26.18      4.46 o 
 -27   0   2       46.50       44.13      5.01 o 
 -26   0   2       69.55       61.38      5.52 o 
 -25   0   2      150.42      136.90     12.00 o 
 -24   0   2      222.16      219.33      5.71 o 
 -23   0   2      113.44      115.18      3.76 o 
 -22   0   2        5.73        7.98      1.42 o 
 -21   0   2        7.61        6.47      1.30 o 
 -20   0   2       16.42       14.97      1.26 o 
 -19   0   2       83.57       90.96      2.27 o 
 -18   0   2      612.93      660.74      9.78 o 
 -17   0   2      459.10      481.48      7.33 o 
 -16   0   2       22.79       22.57      1.04 o 
 -15   0   2      348.37      375.21      5.76 o 
 -14   0   2      647.59      730.21     10.42 o 
 -13   0   2       72.78      104.51      2.05 o 
 -12   0   2      171.00      150.54      2.62 o 
 -11   0   2      189.58      187.96      3.48 o 
 -10   0   2       92.76      106.86      2.75 o 
  -9   0   2      132.26      171.62      3.07 o 
  -8   0   2        6.76        8.58      0.68 o 
  -7   0   2        0.98        3.08      0.44 o 
  -6   0   2        8.70       12.89      0.48 o 
  -5   0   2       45.21       48.71      0.97 o 
  -4   0   2     1508.68     1567.49     16.66 o 
  -3   0   2     3603.96     3559.44     33.85 o 
  -2   0   2      657.24      462.85      8.23 o 
   0   0   2     5203.29     2921.16    145.47 o 
   1   0   2     1701.36     1489.11     44.90 o 
   2   0   2        0.09        0.84      0.29 o 
   3   0   2       64.54       54.55      1.38 o 
   4   0   2      207.89      214.36      3.45 o 
   5   0   2      673.32      670.00      8.41 o 
   6   0   2       49.94       47.68      0.94 o 
   7   0   2      607.96      653.98      8.26 o 
   8   0   2      807.12      847.23     11.80 o 
   9   0   2      323.80      324.23      4.85 o 
  10   0   2        9.71        7.18      0.60 o 
  11   0   2        0.00        0.06      0.48 o 
  12   0   2       14.25       15.55      0.84 o 
  13   0   2      142.48      149.59      2.74 o 
  14   0   2      186.81      192.25      3.84 o 
  15   0   2        3.79        4.45      0.92 o 
  16   0   2       33.49       33.54      1.56 o 
  17   0   2      223.09      229.93      4.68 o 
  18   0   2       13.60       17.50      1.36 o 
  19   0   2        0.33        1.22      1.17 o 
  20   0   2       22.15       21.31      1.77 o 
  21   0   2       48.79       52.07      2.56 o 
  22   0   2        0.32        0.63      1.29 o 
  23   0   2      116.32      111.22      5.05 o 
  24   0   2      337.08      328.72      9.92 o 
  25   0   2      329.21      316.45     14.25 o 
  26   0   2       29.52       38.69      4.98 o 
  27   0   2       10.69        7.58      3.63 o 
  28   0   2       35.67       31.11      5.07 o 
  29   0   2       38.36       30.33      5.21 o 
  30   0   2       26.28       14.54      4.52 o 
 -32   1   2       11.44       13.17      3.27 o 
 -31   1   2        2.71        0.69      3.06 o 
 -30   1   2        5.28        7.82      2.67 o 
 -29   1   2       38.84       38.69      3.76 o 
 -28   1   2       47.77       43.02      3.87 o 
 -27   1   2       31.66       34.37      2.24 o 
 -26   1   2      165.81      175.07      4.52 o 
 -25   1   2        0.80       -1.14      1.14 o 
 -24   1   2        3.85        6.42      1.35 o 
 -23   1   2        8.75        9.82      1.16 o 
 -22   1   2       11.63       13.26      1.20 o 
 -21   1   2       44.49       41.59      1.67 o 
 -20   1   2      157.01      149.52      2.58 o 
 -19   1   2      257.55      236.53      3.05 o 
 -18   1   2      996.77      961.08      9.70 o 
 -17   1   2      464.30      422.18      4.57 o 
 -16   1   2       15.30       13.56      0.56 o 
 -15   1   2      161.11      164.82      2.24 o 
 -14   1   2      392.75      405.39      5.42 o 
 -13   1   2      162.72      173.62      2.41 o 
 -12   1   2       23.70       22.52      0.80 o 
 -11   1   2      275.31      299.02      3.24 o 
 -10   1   2      451.11      489.67      5.00 o 
  -9   1   2     5060.69     5802.55     54.94 o 
  -8   1   2      329.08      324.35      3.77 o 
  -7   1   2     1037.13     1066.42     10.89 o 
  -6   1   2      390.30      399.94      3.50 o 
  -5   1   2        0.04       -0.22      0.22 o 
  -4   1   2       47.03       42.99      0.53 o 
  -3   1   2       15.55       13.63      0.33 o 
  -2   1   2      271.45      269.11      2.89 o 
  -1   1   2    12032.75    12042.50    113.90 o 
   0   1   2    14876.05    15123.40    150.58 o 
   1   1   2     3990.79     4228.61     42.01 o 
   2   1   2       25.31       22.55      0.50 o 
   3   1   2      831.65      959.43      9.27 o 
   4   1   2     1171.06     1292.44     13.09 o 
   5   1   2      578.43      596.72      6.21 o 
   6   1   2      265.20      281.80      2.97 o 
   7   1   2     1634.28     1900.57     19.17 o 
   8   1   2     3691.92     4077.08     43.19 o 
   9   1   2      239.23      246.14      3.07 o 
  10   1   2       69.25       68.27      1.36 o 
  11   1   2        6.67        6.95      0.53 o 
  12   1   2       53.60       49.70      0.98 o 
  13   1   2       25.88       22.37      0.82 o 
  14   1   2        4.55        4.35      0.54 o 
  15   1   2       48.44       41.67      1.23 o 
  16   1   2      742.69      693.31      8.04 o 
  17   1   2      979.01      942.74     10.72 o 
  18   1   2       11.59       13.77      0.93 o 
  19   1   2      149.55      149.14      3.48 o 
  20   1   2      223.52      224.84      4.66 o 
  21   1   2       96.13       90.59      2.91 o 
  22   1   2       15.20       16.26      1.57 o 
  23   1   2        0.08       -1.01      1.15 o 
  24   1   2        7.76       10.52      1.57 o 
  25   1   2      199.29      215.61      5.33 o 
  26   1   2       11.49       13.69      2.25 o 
  27   1   2        3.04        1.50      1.86 o 
  28   1   2       38.65       34.44      6.60 o 
  29   1   2       48.30       36.61      3.98 o 
  30   1   2       18.59       16.51      6.65 o 
 -31   2   2        0.08       -0.73      1.90 o 
 -30   2   2        0.46       -0.72      1.59 o 
 -29   2   2        4.44        4.34      1.71 o 
 -28   2   2        3.46        2.65      1.59 o 
 -27   2   2       10.00        5.54      1.71 o 
 -26   2   2        1.06       -1.37      1.37 o 
 -25   2   2        0.00        1.09      1.04 o 
 -24   2   2        1.31        1.15      0.98 o 
 -23   2   2        0.17        0.42      0.87 o 
 -22   2   2        8.67        9.59      0.94 o 
 -21   2   2        6.29        3.12      1.40 o 
 -20   2   2        0.54       -1.21      1.21 o 
 -19   2   2        0.07       -1.01      1.06 o 
 -18   2   2       25.73       27.33      2.02 o 
 -17   2   2       18.38       11.55      1.42 o 
 -16   2   2        8.13        8.25      0.96 o 
 -15   2   2        2.06        1.56      0.83 o 
 -14   2   2       47.89       45.03      1.20 o 
 -13   2   2       59.16       57.67      1.29 o 
 -12   2   2       43.59       45.35      1.27 o 
 -11   2   2       30.43       29.02      0.82 o 
 -10   2   2       10.09        8.74      0.70 o 
  -9   2   2      184.39      196.25      2.63 o 
  -8   2   2      572.00      628.33      6.27 o 
  -7   2   2      162.05      166.08      2.41 o 
  -6   2   2      118.05      134.40      1.87 o 
  -5   2   2      695.05      743.49      8.18 o 
  -4   2   2      266.04      275.98      2.91 o 
  -3   2   2      109.47      107.97      1.40 o 
  -2   2   2      647.07      633.52      8.05 o 
  -1   2   2      185.17      198.94      2.48 o 
   0   2   2       96.13       96.62      1.40 o 
   1   2   2      704.22      774.09      9.25 o 
   2   2   2      679.03      699.43     21.98 o 
   3   2   2       66.90       68.24      0.99 o 
   4   2   2      189.87      215.51      2.60 o 
   5   2   2     1040.39     1116.56     13.98 o 
   6   2   2     1265.90     1386.79     17.30 o 
   7   2   2      304.52      366.03      5.11 o 
   8   2   2       86.73       88.15      3.31 o 
   9   2   2     1277.94     1423.24     15.42 o 
  10   2   2      729.51      837.27      9.32 o 
  11   2   2       22.92       36.08      1.38 o 
  12   2   2      124.94      120.22      2.30 o 
  13   2   2       95.71      110.91      2.26 o 
  14   2   2        2.28        1.27      0.52 o 
  15   2   2       84.83       94.37      2.66 o 
  16   2   2      253.96      239.70      8.13 o 
  17   2   2       95.98       94.87      3.44 o 
  18   2   2       18.58       14.32      1.10 o 
  19   2   2       62.53       59.52      1.79 o 
  20   2   2       84.15       86.62      2.27 o 
  21   2   2       52.69       57.77      1.98 o 
  22   2   2        2.29        3.53      1.07 o 
  23   2   2       14.73       13.35      1.56 o 
  24   2   2       11.32       12.17      1.67 o 
  25   2   2        2.60        2.15      1.52 o 
  26   2   2       36.68       40.46      2.47 o 
  27   2   2       13.87       12.69      1.90 o 
  28   2   2        1.43       -0.07      1.91 o 
  29   2   2        0.05       -0.87      1.95 o 
 -29   3   2        0.00       -1.17      2.14 o 
 -28   3   2        8.10        7.93      1.99 o 
 -27   3   2      156.93      172.68      5.43 o 
 -26   3   2      127.37      136.62      3.70 o 
 -25   3   2        4.55        4.40      1.64 o 
 -24   3   2        2.57        1.82      1.40 o 
 -23   3   2        2.41        4.39      1.40 o 
 -22   3   2       16.99       20.90      1.76 o 
 -21   3   2       31.48       37.59      3.11 o 
 -20   3   2       17.60       18.58      1.78 o 
 -19   3   2        6.20       10.45      1.33 o 
 -18   3   2        0.82        0.64      1.01 o 
 -17   3   2       42.23       52.45      2.11 o 
 -16   3   2       51.36       39.99      2.02 o 
 -15   3   2       23.29       17.24      1.25 o 
 -14   3   2        3.27        2.15      0.92 o 
 -13   3   2        0.50        0.27      0.64 o 
 -12   3   2        0.00       -0.46      0.46 o 
 -11   3   2       35.22       29.32      1.62 o 
 -10   3   2      696.13      690.22     10.39 o 
  -9   3   2      774.25      735.61     10.73 o 
  -8   3   2      165.77      161.53      3.09 o 
  -7   3   2      215.18      215.77      3.35 o 
  -6   3   2       21.19       18.11      0.64 o 
  -5   3   2       71.01       79.44      1.28 o 
  -4   3   2      339.70      353.25      4.12 o 
  -3   3   2      294.46      300.99      4.22 o 
  -2   3   2        0.35        3.69      0.48 o 
  -1   3   2        5.72       21.32      0.91 o 
   0   3   2      389.60      323.71      4.51 o 
   1   3   2       60.72       73.35      1.52 o 
   2   3   2        6.82        3.60      0.53 o 
   3   3   2       63.08       58.70      1.43 o 
   4   3   2       25.74       25.50      0.78 o 
   5   3   2       19.47       17.22      0.67 o 
   6   3   2       69.80       71.71      1.51 o 
   7   3   2       66.23       65.96      1.49 o 
   8   3   2     1376.11     1337.63     16.90 o 
   9   3   2      415.27      429.10      5.53 o 
  10   3   2     1048.97     1092.22     15.49 o 
  11   3   2      617.71      630.03     10.58 o 
  12   3   2       75.68       78.82      2.74 o 
  13   3   2       54.47       55.36      2.73 o 
  14   3   2      298.24      307.66      6.97 o 
  15   3   2      280.06      249.23      6.03 o 
  16   3   2      111.22      132.04      4.89 o 
  17   3   2        4.43        7.56      1.45 o 
  18   3   2        3.44        2.87      1.35 o 
  19   3   2        6.08        6.79      1.54 o 
  20   3   2        1.42        3.83      2.00 o 
  21   3   2        0.21       -0.50      1.46 o 
  22   3   2        0.04       -0.43      0.86 o 
  23   3   2        0.08       -0.89      1.00 o 
  24   3   2       31.57       35.25      2.13 o 
  25   3   2      290.88      288.29     10.72 o 
  26   3   2        6.44        8.75      2.36 o 
  27   3   2       20.83       21.23      2.75 o 
 -26   4   2        6.59        8.01      2.55 o 
 -25   4   2       79.65       86.32      4.55 o 
 -24   4   2       26.90       21.71      2.80 o 
 -23   4   2        4.78        5.16      2.07 o 
 -22   4   2        0.11       -0.12      2.32 o 
 -21   4   2        6.47        4.02      1.91 o 
 -20   4   2       12.21       12.03      2.23 o 
 -19   4   2       35.14       36.03      2.81 o 
 -18   4   2        8.35        8.37      1.91 o 
 -17   4   2        0.00        0.64      1.55 o 
 -16   4   2        2.02        2.25      1.50 o 
 -15   4   2        3.96        7.24      1.66 o 
 -14   4   2        2.30        2.54      1.47 o 
 -13   4   2        3.68        6.46      1.30 o 
 -12   4   2        0.78        0.44      1.11 o 
 -11   4   2        6.72        8.26      1.27 o 
 -10   4   2      140.99      142.34      3.15 o 
  -9   4   2       63.71       55.27      2.74 o 
  -8   4   2      204.19      203.05      3.45 o 
  -7   4   2       18.47       15.17      0.99 o 
  -6   4   2        1.57        0.92      0.52 o 
  -5   4   2        1.93        1.72      0.55 o 
  -4   4   2        1.05        0.95      0.53 o 
  -3   4   2        2.02        1.32      0.68 o 
  -2   4   2        0.29       -0.39      0.77 o 
  -1   4   2        0.27       -0.75      0.75 o 
   0   4   2        0.53       -0.27      0.78 o 
   1   4   2       19.69       20.66      2.01 o 
   2   4   2       11.54       12.29      1.06 o 
   3   4   2        5.64        5.14      0.64 o 
   4   4   2        0.64       -0.53      0.53 o 
   5   4   2        2.36        1.67      0.61 o 
   6   4   2       12.13       13.84      1.10 o 
   7   4   2      195.80      195.62      3.29 o 
   8   4   2       85.69       89.03      2.27 o 
   9   4   2       34.60       33.79      1.41 o 
  10   4   2       43.74       37.95      1.73 o 
  11   4   2       29.76       27.84      1.58 o 
  12   4   2        4.49        3.79      1.56 o 
  13   4   2       75.43       68.22      2.34 o 
  14   4   2      147.91      137.90      3.59 o 
  15   4   2       95.36       80.78      3.64 o 
  16   4   2        8.31        6.17      2.44 o 
  17   4   2       13.99       13.56      2.79 o 
  18   4   2      113.37      107.38      5.55 o 
  19   4   2       63.88       59.77      6.21 o 
  20   4   2       12.57       10.62      3.15 o 
  21   4   2        0.29       -1.21      2.60 o 
  22   4   2        3.62        4.36      2.77 o 
  23   4   2        1.01        0.65      5.77 o 
  24   4   2       54.32       62.00      4.02 o 
 -22   5   2        0.00       -1.74      2.85 o 
 -21   5   2        3.75        8.71      2.97 o 
 -20   5   2        2.21        4.05      2.71 o 
 -19   5   2        0.29        0.48      2.54 o 
 -18   5   2      110.98      108.57      5.94 o 
 -17   5   2       41.37       50.54      4.15 o 
 -16   5   2       14.68       17.40      5.49 o 
 -15   5   2       14.46       19.72      2.89 o 
 -14   5   2       12.68       17.22      2.75 o 
 -13   5   2        0.29        1.38      1.97 o 
 -12   5   2       15.37       11.46      2.37 o 
 -11   5   2       57.00       50.53      2.73 o 
 -10   5   2        0.90       -0.30      1.38 o 
  -9   5   2        1.09        0.64      1.95 o 
  -8   5   2       73.60       62.75      2.40 o 
  -7   5   2        1.95        0.20      1.10 o 
  -6   5   2        6.08        6.12      0.94 o 
  -5   5   2       22.27       21.93      1.00 o 
  -4   5   2       36.10       35.29      1.42 o 
  -3   5   2       47.37       44.55      1.37 o 
  -2   5   2       23.79       26.85      1.63 o 
  -1   5   2      355.28      345.47      6.56 o 
   0   5   2        0.26       -0.33      1.06 o 
   1   5   2       66.68       66.41      2.39 o 
   2   5   2       27.88       30.05      2.53 o 
   3   5   2        9.87        9.91      0.84 o 
   4   5   2       71.37       69.23      1.92 o 
   5   5   2       45.00       41.27      2.47 o 
   6   5   2        0.01       -0.77      0.77 o 
   7   5   2       11.23        9.40      1.74 o 
   8   5   2       33.03       32.87      2.22 o 
   9   5   2        0.10        0.42      1.39 o 
  10   5   2        3.08        1.08      1.45 o 
  11   5   2        2.00        3.06      1.98 o 
  12   5   2       10.31       11.29      2.47 o 
  13   5   2        2.30        1.43      2.04 o 
  14   5   2       12.51       10.90      4.65 o 
  15   5   2       58.57       59.95      5.65 o 
  16   5   2       30.71       36.45      3.74 o 
  17   5   2       30.44       44.78      7.04 o 
  18   5   2       18.93        9.38      2.93 o 
  19   5   2       48.92       36.14      4.11 o 
  20   5   2        8.87        4.57      2.96 o 
 -16   6   2        5.81        5.07      3.32 o 
 -15   6   2        1.39        2.34      2.83 o 
 -14   6   2        0.59       -0.80      2.36 o 
 -13   6   2        1.17        0.21      3.09 o 
 -12   6   2        0.12        0.75      2.24 o 
 -11   6   2        0.01        1.11      4.55 o 
 -10   6   2        3.23        6.14      2.68 o 
  -9   6   2        8.99        8.23      2.39 o 
  -8   6   2        5.33        7.48      1.80 o 
  -7   6   2        0.64       -0.37      1.55 o 
  -6   6   2        0.97        1.21      1.50 o 
  -5   6   2        4.13        6.90      1.67 o 
  -4   6   2       13.54       13.82      1.55 o 
  -3   6   2       13.01       17.30      1.36 o 
  -2   6   2       53.08       55.28      2.25 o 
  -1   6   2       15.34       16.40      1.18 o 
   0   6   2       83.36       87.04      6.72 o 
   1   6   2       12.71       12.02      1.02 o 
   2   6   2        0.00       -0.73      0.96 o 
   3   6   2        0.22        0.91      1.23 o 
   4   6   2        5.35        4.09      1.92 o 
   5   6   2       18.51       19.42      2.00 o 
   6   6   2       24.71       24.28      2.30 o 
   7   6   2       13.34       15.62      2.29 o 
   8   6   2        0.74        3.26      1.74 o 
   9   6   2        3.64        3.01      2.55 o 
  10   6   2       15.87       10.69      2.68 o 
  11   6   2        7.79        4.02      2.53 o 
  12   6   2        0.71        1.77      2.32 o 
  13   6   2        1.80        1.51      3.81 o 
  14   6   2        1.75       -0.32      3.33 o 
 -32   1   3        2.27        2.06      2.69 o 
 -31   1   3        3.89        2.63      2.59 o 
 -30   1   3        0.01        0.79      2.26 o 
 -29   1   3       23.81       24.89      3.21 o 
 -28   1   3       80.12       75.83      3.31 o 
 -27   1   3       65.99       75.24      3.43 o 
 -26   1   3        2.85        3.23      1.37 o 
 -25   1   3       31.03       28.41      2.13 o 
 -24   1   3       48.94       48.32      2.20 o 
 -23   1   3       31.72       32.50      1.56 o 
 -22   1   3       25.26       24.50      1.36 o 
 -21   1   3       13.55       12.61      1.00 o 
 -20   1   3       14.16       13.84      0.75 o 
 -19   1   3      465.32      453.00      4.96 o 
 -18   1   3      309.56      271.34      3.21 o 
 -17   1   3      270.79      273.39      3.34 o 
 -16   1   3       63.58       74.42      1.44 o 
 -15   1   3       10.48       14.94      0.72 o 
 -14   1   3        7.68        6.95      0.59 o 
 -13   1   3       23.08       35.18      0.95 o 
 -12   1   3      516.78      622.02      6.66 o 
 -11   1   3      985.91     1107.90     10.33 o 
 -10   1   3     1827.79     2058.56     18.81 o 
  -9   1   3       97.37       95.53      1.24 o 
  -8   1   3      169.55      182.52      2.52 o 
  -7   1   3      336.17      375.23      3.85 o 
  -6   1   3      177.31      181.19      2.00 o 
  -5   1   3       47.79       37.84      1.09 o 
  -4   1   3       39.36       40.90      0.63 o 
  -3   1   3     1216.07     1150.32     11.00 o 
  -2   1   3     5818.34     5715.73     60.43 o 
  -1   1   3     3057.41     3190.44     31.81 o 
   0   1   3     1662.72     1747.52     19.85 o 
   1   1   3      173.36      196.56      2.49 o 
   2   1   3       83.05       92.58      1.38 o 
   3   1   3      259.52      270.99      2.97 o 
   4   1   3       20.88       17.95      0.52 o 
   5   1   3      629.32      698.57      7.26 o 
   6   1   3     1788.70     1952.09     19.68 o 
   7   1   3      309.90      340.80      4.02 o 
   8   1   3     1144.37     1280.22     13.91 o 
   9   1   3      137.85      145.64      2.32 o 
  10   1   3        2.48        0.75      0.34 o 
  11   1   3       13.95       18.48      0.60 o 
  12   1   3       62.49       63.34      1.20 o 
  13   1   3       48.20       49.95      1.14 o 
  14   1   3        0.16        0.42      0.53 o 
  15   1   3      105.62      102.13      1.86 o 
  16   1   3      651.52      614.75      7.27 o 
  17   1   3        1.02        1.78      0.74 o 
  18   1   3       42.35       44.26      1.58 o 
  19   1   3        0.38       -0.11      0.80 o 
  20   1   3       58.20       63.25      2.44 o 
  21   1   3       79.01       76.75      2.77 o 
  22   1   3        9.55        9.20      1.44 o 
  23   1   3       10.26       12.37      1.59 o 
  24   1   3       11.30       13.47      1.98 o 
  25   1   3       85.27       87.38      4.10 o 
  26   1   3       41.88       34.73      2.90 o 
  27   1   3        1.00        1.90      2.82 o 
  28   1   3       22.43       23.01      3.68 o 
  29   1   3       55.25       63.17      4.80 o 
 -31   2   3       10.83       14.18      2.42 o 
 -30   2   3       33.05       36.21      2.57 o 
 -29   2   3       15.33       14.31      1.73 o 
 -28   2   3       22.32       22.52      1.89 o 
 -27   2   3        3.14        2.37      1.92 o 
 -26   2   3       26.72       23.96      1.90 o 
 -25   2   3        6.06        4.04      1.13 o 
 -24   2   3        5.36        3.54      1.27 o 
 -23   2   3        3.71        2.00      0.86 o 
 -22   2   3        4.38        5.05      0.98 o 
 -21   2   3       82.96       76.07      3.15 o 
 -20   2   3      186.49      176.89      5.85 o 
 -19   2   3       50.03       56.07      2.59 o 
 -18   2   3      340.06      259.89      5.43 o 
 -17   2   3       51.86       39.98      1.61 o 
 -16   2   3      161.85      152.91      2.61 o 
 -15   2   3      170.53      162.93      3.15 o 
 -14   2   3       53.65       54.03      1.15 o 
 -13   2   3        1.93        1.94      0.43 o 
 -12   2   3       14.64       17.08      0.55 o 
 -11   2   3      101.07      103.30      1.46 o 
 -10   2   3      152.22      161.71      2.28 o 
  -9   2   3      280.62      290.62      3.31 o 
  -8   2   3       12.98        3.85      0.51 o 
  -7   2   3      195.99      168.37      2.15 o 
  -6   2   3      267.48      270.96      2.91 o 
  -5   2   3      287.39      317.19      3.34 o 
  -4   2   3      280.46      308.46      3.40 o 
  -3   2   3      123.89      147.62      1.76 o 
  -2   2   3       21.00       26.42      0.77 o 
  -1   2   3      546.98      619.02      7.38 o 
   0   2   3      491.90      544.17      6.13 o 
   1   2   3      797.37      828.77      9.74 o 
   2   2   3      733.66      741.25      8.17 o 
   3   2   3      314.65      335.48      3.69 o 
   4   2   3       91.79      115.55      1.76 o 
   5   2   3      153.37      186.15      2.81 o 
   6   2   3      741.07      749.82     24.24 o 
   7   2   3        1.85        8.41      1.16 o 
   8   2   3      103.83      113.46      3.53 o 
   9   2   3        3.10        4.90      0.53 o 
  10   2   3       21.92       22.96      0.83 o 
  11   2   3      186.65      194.34      2.88 o 
  12   2   3      401.88      417.24      5.42 o 
  13   2   3      359.41      378.70      5.04 o 
  14   2   3      167.24      173.09      3.03 o 
  15   2   3       73.89       56.94      2.61 o 
  16   2   3      430.05      341.77     14.37 o 
  17   2   3       24.32       34.23      1.93 o 
  18   2   3       40.33       41.66      1.55 o 
  19   2   3       30.64       25.97      1.34 o 
  20   2   3       13.20       11.70      1.17 o 
  21   2   3        0.70        0.76      0.99 o 
  22   2   3        3.18        2.11      1.23 o 
  23   2   3       22.83       24.53      1.85 o 
  24   2   3        9.55       12.78      1.75 o 
  25   2   3       23.51       24.11      2.18 o 
  26   2   3        0.37        0.69      2.06 o 
  27   2   3        0.15       -1.47      1.84 o 
  28   2   3        1.33        1.04      2.02 o 
 -29   3   3        8.59        6.27      2.41 o 
 -28   3   3        0.14       -0.29      2.18 o 
 -27   3   3       41.19       41.01      2.72 o 
 -26   3   3      141.73      153.92      4.21 o 
 -25   3   3        0.50        0.41      1.39 o 
 -24   3   3        9.54        9.60      1.62 o 
 -23   3   3       31.45       31.18      2.06 o 
 -22   3   3       16.74       20.16      1.77 o 
 -21   3   3        0.04       -0.18      1.18 o 
 -20   3   3        4.86        5.73      1.27 o 
 -19   3   3       12.38       19.13      1.53 o 
 -18   3   3        8.77       13.87      1.34 o 
 -17   3   3       12.86       14.47      1.26 o 
 -16   3   3       42.63       32.52      1.98 o 
 -15   3   3       57.57       46.19      1.79 o 
 -14   3   3       39.00       34.86      1.39 o 
 -13   3   3       15.08       14.99      0.89 o 
 -12   3   3        8.18        8.33      0.78 o 
 -11   3   3       18.22       17.32      1.26 o 
 -10   3   3      338.26      304.38      4.77 o 
  -9   3   3      331.43      317.78      4.83 o 
  -8   3   3      166.97      159.62      2.99 o 
  -7   3   3        0.45        0.56      0.35 o 
  -6   3   3      146.44      142.47      1.89 o 
  -5   3   3       86.51       92.66      1.36 o 
  -4   3   3       23.92       17.79      0.57 o 
  -3   3   3      300.32      289.45      3.86 o 
  -2   3   3      175.78      227.52      3.39 o 
  -1   3   3      732.42      683.12      8.87 o 
   0   3   3      219.88      235.90      4.24 o 
   1   3   3        3.04        5.26      0.53 o 
   2   3   3       52.86       56.17      1.40 o 
   3   3   3       88.00       95.10      1.43 o 
   4   3   3       20.10       20.81      0.74 o 
   5   3   3       12.35       15.20      1.08 o 
   6   3   3       64.14       67.26      1.53 o 
   7   3   3      279.83      269.52      4.37 o 
   8   3   3       14.36       12.29      1.00 o 
   9   3   3     1373.53     1397.39     17.80 o 
  10   3   3      734.58      747.66     12.29 o 
  11   3   3       91.23       97.22      2.43 o 
  12   3   3        6.02        7.38      1.08 o 
  13   3   3       93.36       86.51      2.65 o 
  14   3   3      188.41      186.32      4.93 o 
  15   3   3      266.79      280.82     10.54 o 
  16   3   3       55.80       39.60      2.34 o 
  17   3   3       10.92       10.98      1.79 o 
  18   3   3        5.85        9.25      1.55 o 
  19   3   3        7.80        8.71      1.68 o 
  20   3   3        9.70       14.03      1.90 o 
  21   3   3        3.86        6.42      1.02 o 
  22   3   3        0.23       -0.98      0.98 o 
  23   3   3       14.04       13.01      1.64 o 
  24   3   3        0.25        0.12      1.78 o 
  25   3   3      105.59      102.11      4.53 o 
  26   3   3        8.72        8.76      2.33 o 
 -26   4   3       27.69       30.44      3.26 o 
 -25   4   3        7.84        6.23      2.41 o 
 -24   4   3        6.59        6.28      3.59 o 
 -23   4   3        3.83        5.20      2.05 o 
 -22   4   3        0.88       -0.11      1.74 o 
 -21   4   3        8.04        8.49      2.10 o 
 -20   4   3       70.61       76.06      3.73 o 
 -19   4   3        0.97        2.32      1.80 o 
 -18   4   3        3.19        2.00      1.70 o 
 -17   4   3       43.12       38.20      3.06 o 
 -16   4   3       12.71       10.52      1.85 o 
 -15   4   3        0.01       -1.23      3.00 o 
 -14   4   3        0.59        0.51      1.32 o 
 -13   4   3        0.00       -1.01      1.01 o 
 -12   4   3        4.58        4.27      1.23 o 
 -11   4   3       49.19       47.65      2.13 o 
 -10   4   3      128.35      123.66      3.78 o 
  -9   4   3      267.06      266.62      4.80 o 
  -8   4   3       13.12       13.86      0.99 o 
  -7   4   3       73.20       71.62      1.77 o 
  -6   4   3       59.14       60.24      1.81 o 
  -5   4   3        2.84        2.40      0.53 o 
  -4   4   3        3.95        3.59      0.57 o 
  -3   4   3        0.68        1.67      0.55 o 
  -2   4   3      154.06      160.08      3.49 o 
  -1   4   3       12.15        7.38      1.00 o 
   0   4   3      119.67      105.86      2.41 o 
   1   4   3       65.52       59.02      1.77 o 
   2   4   3        2.96        2.42      0.87 o 
   3   4   3      121.64      124.43      2.22 o 
   4   4   3      244.40      246.30      4.64 o 
   5   4   3      277.74      270.87      4.16 o 
   6   4   3      183.81      182.02      3.11 o 
   7   4   3      247.18      239.97      3.86 o 
   8   4   3       41.55       41.30      1.45 o 
   9   4   3       85.65       81.04      2.23 o 
  10   4   3        5.80        4.65      0.96 o 
  11   4   3        0.45        0.60      0.95 o 
  12   4   3        2.13        1.89      1.32 o 
  13   4   3       34.80       33.25      2.04 o 
  14   4   3       96.42       91.76      3.31 o 
  15   4   3      367.21      392.44      8.77 o 
  16   4   3      145.34      145.83      4.60 o 
  17   4   3        2.22       -0.23      2.07 o 
  18   4   3       54.60       49.69      4.00 o 
  19   4   3       74.71       60.08      4.41 o 
  20   4   3       63.38       54.95      4.29 o 
  21   4   3       34.85       32.08      3.72 o 
  22   4   3        3.12        3.93      2.70 o 
  23   4   3        4.14        7.02      3.05 o 
  24   4   3       58.69       77.92      5.55 o 
 -22   5   3        3.43        1.59      2.71 o 
 -21   5   3        1.20       -1.71      3.06 o 
 -20   5   3       12.90       17.26      4.74 o 
 -19   5   3        1.28        3.29      2.70 o 
 -18   5   3       28.39       30.21      3.65 o 
 -17   5   3       52.03       57.84      4.37 o 
 -16   5   3        4.19        2.35      2.25 o 
 -15   5   3        5.31        6.05      2.40 o 
 -14   5   3        2.19        3.37      2.19 o 
 -13   5   3       17.26       25.74      3.21 o 
 -12   5   3       27.97       28.79     10.67 o 
 -11   5   3       58.30       52.63      2.78 o 
 -10   5   3        0.05       -1.35      1.35 o 
  -9   5   3        8.72        6.84      1.62 o 
  -8   5   3        0.21       -1.16      1.16 o 
  -7   5   3       20.49       20.01      1.54 o 
  -6   5   3       30.11       29.27      1.67 o 
  -5   5   3       23.78       22.95      1.11 o 
  -4   5   3        5.02        5.46      0.89 o 
  -3   5   3       10.22        6.74      0.96 o 
  -2   5   3        2.59        3.34      0.80 o 
  -1   5   3        4.29        5.01      1.22 o 
   0   5   3      252.78      234.02      4.93 o 
   1   5   3        0.93        0.51      0.99 o 
   2   5   3        9.14        9.91      0.86 o 
   3   5   3        0.06       -0.70      0.70 o 
   4   5   3        0.70        0.11      0.76 o 
   5   5   3        0.02       -0.71      0.79 o 
   6   5   3        2.25        2.44      1.01 o 
   7   5   3       58.00       54.34      2.50 o 
   8   5   3       12.36       11.20      2.14 o 
   9   5   3       11.86       12.39      1.78 o 
  10   5   3       21.48       20.40      2.77 o 
  11   5   3       10.46       17.61      2.67 o 
  12   5   3        4.98        7.12      2.37 o 
  13   5   3        2.23        2.15      2.24 o 
  14   5   3        0.81        1.97      2.21 o 
  15   5   3        1.02       -0.84      2.35 o 
  16   5   3        8.84        7.01      2.81 o 
  17   5   3       18.58       26.79      3.63 o 
  18   5   3       95.28       88.27      5.50 o 
  19   5   3      112.15      109.65      6.09 o 
  20   5   3       36.81       40.79      4.31 o 
 -16   6   3       27.52       30.34      3.88 o 
 -15   6   3       24.81       26.95      3.54 o 
 -14   6   3        8.95        7.39      3.48 o 
 -13   6   3        2.49        2.25      2.47 o 
 -12   6   3        0.11        0.88      2.30 o 
 -11   6   3       20.33       24.36      3.25 o 
 -10   6   3        9.37       12.70      2.73 o 
  -9   6   3        1.93        6.66      2.51 o 
  -8   6   3        0.03        0.87      1.63 o 
  -7   6   3        0.74        0.68      1.55 o 
  -6   6   3        0.11        0.62      1.54 o 
  -5   6   3        4.73        2.81      1.53 o 
  -4   6   3       42.69       39.41      2.37 o 
  -3   6   3       38.11       38.63      2.03 o 
  -2   6   3       41.75       46.09      1.73 o 
  -1   6   3        4.86        4.06      0.97 o 
   0   6   3       72.30       69.32      2.69 o 
   1   6   3        0.53       -0.85      0.85 o 
   2   6   3        7.55        7.21      1.23 o 
   3   6   3        6.56        8.83      1.58 o 
   4   6   3        0.17       -1.56      3.00 o 
   5   6   3        4.34        4.93      1.65 o 
   6   6   3        0.01        2.69      1.90 o 
   7   6   3        0.51       -0.64      1.57 o 
   8   6   3        3.28        4.96      3.13 o 
   9   6   3        6.02        6.89      2.49 o 
  10   6   3        1.25       -0.85      2.19 o 
  11   6   3        3.73        5.55      2.57 o 
  12   6   3       11.77       10.54      2.82 o 
  13   6   3        1.63       -0.45      2.47 o 
 -32   0   4       14.84       20.60      4.64 o 
 -31   0   4       50.82       42.21      5.49 o 
 -30   0   4       25.64       24.84      4.75 o 
 -29   0   4        0.71        2.63      3.29 o 
 -28   0   4       30.16       28.10      4.44 o 
 -27   0   4        0.76       -0.40      3.00 o 
 -26   0   4       19.18       19.97      3.86 o 
 -25   0   4       27.59       26.88      2.12 o 
 -24   0   4       22.70       20.75      1.55 o 
 -23   0   4        4.39        6.47      1.37 o 
 -22   0   4       19.97       17.02      1.37 o 
 -21   0   4      167.27      157.98      3.25 o 
 -20   0   4      198.71      196.83      3.71 o 
 -19   0   4     2614.13     2551.41     35.00 o 
 -18   0   4     1817.64     1788.12     24.80 o 
 -17   0   4       53.15       64.87      1.82 o 
 -16   0   4       63.93       76.76      1.90 o 
 -15   0   4      579.58      621.14     10.08 o 
 -14   0   4      882.71      914.66     14.38 o 
 -13   0   4      134.80      125.02      2.75 o 
 -12   0   4      275.50      305.05      5.21 o 
 -11   0   4     1134.42     1184.93     18.19 o 
 -10   0   4      965.31      994.96     13.68 o 
  -9   0   4      354.42      396.61      5.69 o 
  -8   0   4        5.15        7.77      0.50 o 
  -7   0   4      245.22      235.60      3.49 o 
  -6   0   4      245.72      244.20      2.78 o 
  -5   0   4      287.64      290.66      3.26 o 
  -4   0   4     4458.61     4568.38     48.15 o 
  -3   0   4     5820.20     5990.60     73.24 o 
  -2   0   4    20104.71    20149.29    301.48 o 
  -1   0   4    29652.97    28615.20    854.33 o 
   0   0   4      524.90      566.87      7.18 o 
   1   0   4     4589.90     4730.01     57.93 o 
   2   0   4     1673.51     1713.04     21.09 o 
   3   0   4      316.08      287.62      6.74 o 
   6   0   4     1542.12     1610.01     21.82 o 
   7   0   4     1108.99     1152.88     14.41 o 
   8   0   4      463.07      466.68      6.11 o 
   9   0   4        7.76       10.72      0.81 o 
  10   0   4      620.78      670.66      9.59 o 
  11   0   4     1211.50     1288.99     17.87 o 
  12   0   4      762.52      854.01     11.10 o 
  13   0   4      103.31      117.24      2.50 o 
  14   0   4        1.17        1.54      0.79 o 
  15   0   4     2437.53     2364.75     32.38 o 
  16   0   4     1919.31     1923.82     26.62 o 
  17   0   4      112.40      105.15      2.57 o 
  18   0   4      230.66      233.33      4.89 o 
  19   0   4        7.08        7.63      1.20 o 
  20   0   4       81.56       84.46      3.31 o 
  21   0   4      211.74      218.90      7.35 o 
  22   0   4      273.58      269.89      8.64 o 
  23   0   4      255.96      259.21     19.56 o 
  24   0   4       34.95       40.87      5.04 o 
  25   0   4       36.60       35.20      4.92 o 
  26   0   4       74.54       81.79      7.15 o 
  27   0   4       46.42       48.68      5.84 o 
  28   0   4       12.43       12.10      4.41 o 
  29   0   4        1.64        2.98      3.86 o 
 -32   1   4        1.14        3.74      2.63 o 
 -31   1   4        6.51        4.57      2.44 o 
 -30   1   4        5.11        5.00      1.94 o 
 -29   1   4        0.03       -1.85      1.97 o 
 -28   1   4        2.41        2.24      1.55 o 
 -27   1   4       89.04       89.54      3.33 o 
 -26   1   4       46.93       39.38      2.56 o 
 -25   1   4        0.33        1.67      1.25 o 
 -24   1   4       27.95       28.94      1.63 o 
 -23   1   4       42.53       39.54      1.54 o 
 -22   1   4        0.49       -0.54      0.78 o 
 -21   1   4       77.47       77.99      1.67 o 
 -20   1   4      249.89      242.64      3.18 o 
 -19   1   4      111.00      115.19      1.98 o 
 -18   1   4        1.67       -0.59      0.59 o 
 -17   1   4        0.10       -0.59      0.59 o 
 -16   1   4       33.52       34.76      0.98 o 
 -15   1   4       80.93       83.74      1.57 o 
 -14   1   4       77.31       81.22      1.50 o 
 -13   1   4       92.88      103.57      1.59 o 
 -12   1   4      170.42      202.30      2.38 o 
 -11   1   4       68.55       81.80      1.25 o 
 -10   1   4      936.76      976.16      9.13 o 
  -9   1   4      363.07      359.63      3.59 o 
  -8   1   4       12.85        9.68      0.39 o 
  -7   1   4      148.52      156.35      1.77 o 
  -6   1   4      424.95      428.11      4.32 o 
  -5   1   4      275.59      285.20      3.12 o 
  -4   1   4       22.08       25.55      0.87 o 
  -3   1   4       19.54       18.98      0.68 o 
  -2   1   4      101.14      110.13      1.30 o 
  -1   1   4     1084.59     1119.99     12.02 o 
   0   1   4      330.06      318.20      3.61 o 
   1   1   4     1186.94     1235.18     13.25 o 
   2   1   4     1562.60     1658.68     15.84 o 
   3   1   4      747.28      764.06      7.47 o 
   4   1   4       51.78       54.49      0.84 o 
   5   1   4      227.00      227.74      2.46 o 
   6   1   4     1785.55     1907.67     18.26 o 
   7   1   4      685.72      746.73      7.04 o 
   8   1   4      600.97      670.32      6.71 o 
   9   1   4      280.02      303.77      3.30 o 
  10   1   4      163.52      156.38      1.96 o 
  11   1   4      110.19       95.90      1.52 o 
  12   1   4       50.95       43.80      1.14 o 
  13   1   4        8.11        7.12      0.63 o 
  14   1   4        0.69        1.59      0.58 o 
  15   1   4        2.22        4.76      0.72 o 
  16   1   4       34.30       38.99      1.26 o 
  17   1   4      444.56      449.91      8.58 o 
  18   1   4      321.08      323.66      5.69 o 
  19   1   4      119.94      122.79      3.01 o 
  20   1   4       14.13       14.74      1.54 o 
  21   1   4        2.93        2.57      1.26 o 
  22   1   4       15.61       16.79      1.70 o 
  23   1   4        2.20        3.21      1.36 o 
  24   1   4       24.68       25.99      2.55 o 
  25   1   4       31.33       29.98      2.79 o 
  26   1   4       36.62       38.87      3.08 o 
  27   1   4       19.73       19.42      2.60 o 
  28   1   4        5.93        3.94      3.05 o 
  29   1   4        0.31        3.51      2.66 o 
 -31   2   4        3.95        2.60      1.82 o 
 -30   2   4        1.07        0.02      1.44 o 
 -29   2   4        2.07        2.18      1.46 o 
 -28   2   4      213.61      231.94      5.04 o 
 -27   2   4      376.58      404.41      7.31 o 
 -26   2   4       21.13       18.55      1.56 o 
 -25   2   4        0.11       -0.03      0.91 o 
 -24   2   4        1.87        0.92      0.86 o 
 -23   2   4        2.79        1.94      0.80 o 
 -22   2   4       36.42       32.32      1.40 o 
 -21   2   4       26.53       25.73      1.65 o 
 -20   2   4        5.08        2.41      0.99 o 
 -19   2   4       51.02       41.04      1.75 o 
 -18   2   4       10.14        6.40      1.07 o 
 -17   2   4       24.54       24.06      1.37 o 
 -16   2   4       59.02       62.11      1.52 o 
 -15   2   4       97.99       96.05      1.64 o 
 -14   2   4      142.88      134.40      1.77 o 
 -13   2   4      126.71      120.42      1.68 o 
 -12   2   4        1.67        1.15      0.37 o 
 -11   2   4     1822.09     1755.18     17.92 o 
 -10   2   4     2829.18     2850.50     28.68 o 
  -9   2   4     1269.54     1262.87     12.98 o 
  -8   2   4      433.75      471.70      5.15 o 
  -7   2   4       82.24      103.07      1.38 o 
  -6   2   4      159.75      180.68      2.20 o 
  -5   2   4      377.33      393.17      4.53 o 
  -4   2   4      195.84      195.31      2.17 o 
  -3   2   4        3.11        5.14      0.36 o 
  -2   2   4        6.47        7.23      0.36 o 
  -1   2   4        0.48        0.68      0.38 o 
   0   2   4        1.16        0.38      0.39 o 
   1   2   4      125.10      132.89      2.19 o 
   2   2   4      271.41      313.53      3.71 o 
   3   2   4      240.47      280.00      3.61 o 
   4   2   4      121.36      141.10      2.08 o 
   5   2   4      214.94      218.39      2.99 o 
   6   2   4     1735.26     1680.95     19.46 o 
   7   2   4     3735.30     3737.76     46.05 o 
   8   2   4      700.89      675.56      8.91 o 
   9   2   4       21.52       22.14      1.32 o 
  10   2   4       32.49       29.92      1.00 o 
  11   2   4        5.72        6.98      0.68 o 
  12   2   4        0.38        0.64      0.59 o 
  13   2   4       63.00       65.99      1.61 o 
  14   2   4      311.47      295.05      6.53 o 
  15   2   4      172.62      159.93      3.28 o 
  16   2   4       25.37       23.78      1.23 o 
  17   2   4        0.23       -0.21      0.79 o 
  18   2   4        1.84        1.32      0.91 o 
  19   2   4       18.44       17.04      1.85 o 
  20   2   4       42.68       39.07      1.72 o 
  21   2   4       36.81       32.46      1.92 o 
  22   2   4        4.55        3.01      1.32 o 
  23   2   4       55.46       63.67      3.11 o 
  24   2   4      526.09      555.01     10.54 o 
  25   2   4       53.83       63.94      3.04 o 
  26   2   4        3.45        2.41      2.07 o 
  27   2   4       11.14       15.29      2.57 o 
  28   2   4        1.01        1.35      2.11 o 
 -29   3   4        0.16       -1.88      1.88 o 
 -28   3   4       58.57       68.82      4.92 o 
 -27   3   4        9.43        8.86      1.54 o 
 -26   3   4       25.24       26.99      2.31 o 
 -25   3   4        0.83       -0.61      1.54 o 
 -24   3   4        0.21       -1.02      1.29 o 
 -23   3   4        0.81        1.03      1.23 o 
 -22   3   4        0.62        0.08      1.14 o 
 -21   3   4        0.02       -0.35      1.08 o 
 -20   3   4        0.73       -0.64      1.03 o 
 -19   3   4        7.85       11.23      1.32 o 
 -18   3   4       21.98       22.21      1.53 o 
 -17   3   4       11.20       11.52      1.21 o 
 -16   3   4        1.72        2.38      0.84 o 
 -15   3   4        6.03        3.04      0.84 o 
 -14   3   4       37.04       26.64      1.19 o 
 -13   3   4       39.15       33.27      1.16 o 
 -12   3   4        2.96        2.62      0.52 o 
 -11   3   4      365.72      356.57      6.00 o 
 -10   3   4      154.49      131.99      2.57 o 
  -9   3   4       56.22       48.27      1.19 o 
  -8   3   4       58.96       60.91      1.14 o 
  -7   3   4       66.72       70.24      1.23 o 
  -6   3   4       10.41       13.46      0.73 o 
  -5   3   4        5.07        4.67      0.45 o 
  -4   3   4       75.60       82.38      1.53 o 
  -3   3   4      237.36      245.24      2.91 o 
  -2   3   4       83.35      106.59      1.68 o 
  -1   3   4      261.07      301.32      4.73 o 
   0   3   4       42.96       40.46      1.10 o 
   1   3   4        1.15        1.83      0.55 o 
   2   3   4       65.74       70.27      1.58 o 
   3   3   4      138.27      140.46      2.63 o 
   4   3   4       85.45       88.43      1.63 o 
   5   3   4        0.94        1.31      0.45 o 
   6   3   4      365.48      356.74      7.71 o 
   7   3   4       40.61       29.93      1.27 o 
   8   3   4      329.99      327.20      5.34 o 
   9   3   4       16.09       13.99      1.08 o 
  10   3   4       15.06       12.92      1.20 o 
  11   3   4       11.69        5.88      1.08 o 
  12   3   4        0.01       -0.38      0.91 o 
  13   3   4        4.88        5.17      1.29 o 
  14   3   4        3.29        1.39      1.23 o 
  15   3   4       13.47       13.33      1.61 o 
  16   3   4        0.06       -0.07      1.24 o 
  17   3   4        3.11        5.25      1.67 o 
  18   3   4        5.66        5.22      2.24 o 
  19   3   4        1.15        0.57      0.80 o 
  20   3   4       29.88       31.63      1.47 o 
  21   3   4       48.19       53.38      2.02 o 
  22   3   4       18.61       24.25      1.87 o 
  23   3   4       19.22       18.75      1.86 o 
  24   3   4        1.38        2.12      2.03 o 
  25   3   4       14.68       18.25      2.61 o 
  26   3   4       22.01       19.92      2.95 o 
 -26   4   4        1.53       -0.09      2.10 o 
 -25   4   4        5.02        1.32      2.07 o 
 -24   4   4        0.63        3.32      2.03 o 
 -23   4   4        0.94       -0.89      2.62 o 
 -22   4   4        2.25        5.11      2.03 o 
 -21   4   4        2.12        1.69      2.03 o 
 -20   4   4       69.80       68.99      3.70 o 
 -19   4   4       54.36       60.47      3.35 o 
 -18   4   4       58.69       60.46      6.86 o 
 -17   4   4       13.93       14.78      2.03 o 
 -16   4   4       18.12       17.21      3.10 o 
 -15   4   4        8.61        5.07      1.58 o 
 -14   4   4        6.40        4.21      1.48 o 
 -13   4   4       15.08       15.85      2.27 o 
 -12   4   4       19.22       17.43      1.91 o 
 -11   4   4       56.85       51.64      2.52 o 
 -10   4   4      217.48      201.64      4.53 o 
  -9   4   4      113.47      110.85      2.39 o 
  -8   4   4        6.85        6.46      0.71 o 
  -7   4   4       37.93       40.99      1.20 o 
  -6   4   4       60.95       62.53      1.45 o 
  -5   4   4       60.30       61.06      1.41 o 
  -4   4   4       62.02       59.37      1.37 o 
  -3   4   4       75.03       68.65      1.43 o 
  -2   4   4      395.08      334.57      5.46 o 
  -1   4   4       20.77       10.10      1.09 o 
   0   4   4      119.36      110.84      2.85 o 
   1   4   4        5.51        6.50      1.07 o 
   2   4   4       39.61       35.14      1.22 o 
   3   4   4       39.76       35.51      1.19 o 
   4   4   4        0.74        0.50      0.61 o 
   5   4   4       65.62       61.14      1.63 o 
   6   4   4        1.16        1.36      0.74 o 
   7   4   4        9.65       11.84      0.96 o 
   8   4   4        2.25        2.45      1.00 o 
   9   4   4       10.64       13.07      1.44 o 
  10   4   4        7.22        6.34      1.13 o 
  11   4   4       30.01       25.88      1.58 o 
  12   4   4        8.84        8.43      1.40 o 
  13   4   4        8.41        8.71      1.94 o 
  14   4   4       80.79       85.59      3.31 o 
  15   4   4       23.21       32.73      2.76 o 
  16   4   4      107.52      109.38      5.82 o 
  17   4   4       25.70       32.57      2.33 o 
  18   4   4       10.80       13.73      4.54 o 
  19   4   4        0.20        0.73      3.82 o 
  20   4   4        0.37        1.86      2.69 o 
  21   4   4        4.88        7.30      2.81 o 
  22   4   4       11.00       14.03      3.25 o 
  23   4   4        0.49        2.20      2.87 o 
 -22   5   4        0.24       -1.79      2.42 o 
 -21   5   4        5.92        6.86      2.87 o 
 -20   5   4        5.81        9.86      3.68 o 
 -19   5   4       38.96       41.68      4.01 o 
 -18   5   4       52.65       49.32      4.18 o 
 -17   5   4        2.22       -2.00      2.14 o 
 -16   5   4        0.05        1.06      2.15 o 
 -15   5   4        2.30        1.64      2.11 o 
 -14   5   4       16.03       17.78      3.99 o 
 -13   5   4       27.32       27.02      3.01 o 
 -12   5   4       17.68       14.86      2.60 o 
 -11   5   4        0.99       -0.29      1.48 o 
 -10   5   4        3.52        4.98      1.56 o 
  -9   5   4        9.77        9.57      1.99 o 
  -8   5   4        1.12        0.81      1.41 o 
  -7   5   4        3.86        3.77      1.40 o 
  -6   5   4        1.81        1.01      0.93 o 
  -5   5   4        1.37        0.95      0.76 o 
  -4   5   4        7.10        6.79      0.91 o 
  -3   5   4      138.87      142.48      2.43 o 
  -2   5   4        2.66        5.30      0.80 o 
  -1   5   4       51.51       48.86      2.91 o 
   0   5   4        3.18        4.50      1.24 o 
   1   5   4       42.43       39.20      1.94 o 
   2   5   4       21.20       23.57      1.07 o 
   3   5   4        1.80        1.38      0.70 o 
   4   5   4       29.31       27.60      1.13 o 
   5   5   4       28.07       28.15      1.37 o 
   6   5   4        0.71        1.17      1.03 o 
   7   5   4        2.68        5.41      1.16 o 
   8   5   4        1.28        1.43      2.14 o 
   9   5   4       31.26       32.85      2.43 o 
  10   5   4       11.07       12.00      2.45 o 
  11   5   4        2.28        2.61      2.02 o 
  12   5   4       18.76       17.28      2.88 o 
  13   5   4        8.73        9.28      2.66 o 
  14   5   4       27.74       29.70      3.44 o 
  15   5   4        0.03        0.97      2.33 o 
  16   5   4        0.08        3.81      2.66 o 
  17   5   4       33.72       37.94      3.98 o 
  18   5   4       17.00       16.80      7.47 o 
  19   5   4       52.85       59.20      4.84 o 
 -16   6   4        4.87        8.94      4.72 o 
 -15   6   4        4.56        4.73      3.05 o 
 -14   6   4        2.29        7.53      2.79 o 
 -13   6   4        0.63        2.40      2.59 o 
 -12   6   4        0.02       -2.10      2.10 o 
 -11   6   4        3.23        1.23      2.34 o 
 -10   6   4        3.25        7.58      2.52 o 
  -9   6   4        6.54        6.63      2.49 o 
  -8   6   4       16.91       18.07      2.15 o 
  -7   6   4       15.01       15.08      2.01 o 
  -6   6   4        4.10        3.59      1.62 o 
  -5   6   4        1.70        3.29      2.19 o 
  -4   6   4       15.46       13.91      2.04 o 
  -3   6   4        3.64        0.81      1.48 o 
  -2   6   4        3.71        3.86      1.64 o 
  -1   6   4        6.55        5.20      1.02 o 
   0   6   4       21.09       22.03      1.05 o 
   1   6   4        0.30       -0.72      0.72 o 
   2   6   4        1.30       -1.29      1.29 o 
   3   6   4        6.12        7.10      1.47 o 
   4   6   4        2.53        4.56      1.59 o 
   5   6   4        0.01       -1.00      1.47 o 
   6   6   4        8.62        9.33      1.89 o 
   7   6   4        1.72        3.30      1.72 o 
   8   6   4        3.02        4.30      3.25 o 
   9   6   4        2.16        4.38      2.41 o 
  10   6   4        5.10        1.78      2.32 o 
  11   6   4        0.65        2.85      2.36 o 
  12   6   4        2.75       -2.64      3.22 o 
 -32   1   5        0.67        0.16      2.90 o 
 -31   1   5        0.02        2.06      2.39 o 
 -30   1   5        0.07        2.29      2.32 o 
 -29   1   5        0.09        0.06      1.77 o 
 -28   1   5        0.39        0.74      1.31 o 
 -27   1   5       46.03       48.22      2.18 o 
 -26   1   5        1.28        0.20      0.97 o 
 -25   1   5       11.38        8.84      1.15 o 
 -24   1   5        1.51        0.08      0.89 o 
 -23   1   5        1.07        1.18      0.81 o 
 -22   1   5        0.37       -0.45      0.66 o 
 -21   1   5        6.84        7.21      0.77 o 
 -20   1   5       60.33       47.08      1.27 o 
 -19   1   5      219.56      196.96      2.61 o 
 -18   1   5       97.51       81.53      1.48 o 
 -17   1   5        4.96        2.58      0.52 o 
 -16   1   5       59.30       65.06      1.28 o 
 -15   1   5      111.60      119.91      1.85 o 
 -14   1   5       24.08       25.58      0.96 o 
 -13   1   5        2.15        2.39      0.37 o 
 -12   1   5       12.57       15.27      0.63 o 
 -11   1   5      125.28      161.41      2.09 o 
 -10   1   5      168.27      171.03      2.06 o 
  -9   1   5      223.33      240.40      2.67 o 
  -8   1   5      351.06      372.91      3.87 o 
  -7   1   5       36.99       40.65      0.99 o 
  -6   1   5       14.29       14.86      0.39 o 
  -5   1   5        0.02        0.29      0.26 o 
  -4   1   5        7.89        6.63      0.36 o 
  -3   1   5      580.72      606.56      6.31 o 
  -2   1   5     2923.75     2961.13     26.73 o 
  -1   1   5      751.16      772.60      7.94 o 
   0   1   5      177.08      174.18      2.18 o 
   1   1   5        3.13        1.73      0.33 o 
   2   1   5       20.58       20.06      0.67 o 
   3   1   5        0.00        0.24      0.20 o 
   4   1   5        0.00        1.76      0.31 o 
   5   1   5        7.67       15.95      0.49 o 
   6   1   5      130.93      141.38      1.65 o 
   7   1   5      158.01      167.89      1.93 o 
   8   1   5      283.00      320.14      3.49 o 
   9   1   5      159.29      172.96      2.14 o 
  10   1   5       43.35       43.50      1.00 o 
  11   1   5      354.71      378.49      4.38 o 
  12   1   5      253.63      267.33      3.31 o 
  13   1   5       57.90       58.80      1.33 o 
  14   1   5       61.24       48.82      1.36 o 
  15   1   5      956.83      908.34     10.42 o 
  16   1   5        0.71        0.46      0.84 o 
  17   1   5       31.48       30.04      1.37 o 
  18   1   5        7.49        7.61      1.13 o 
  19   1   5       23.62       23.03      1.30 o 
  20   1   5       76.84       77.35      2.46 o 
  21   1   5       22.40       22.16      1.57 o 
  22   1   5        6.38        9.42      1.32 o 
  23   1   5        4.48        5.20      1.84 o 
  24   1   5      137.08      148.80      5.33 o 
  25   1   5        8.32       17.70      2.78 o 
  26   1   5       45.07       46.93      3.35 o 
  27   1   5       29.74       26.77      3.58 o 
  28   1   5        9.06        5.56      2.90 o 
 -31   2   5        1.34       -0.28      1.63 o 
 -30   2   5        6.66        4.26      1.54 o 
 -29   2   5        6.45        6.91      1.62 o 
 -28   2   5       14.37       13.67      1.70 o 
 -27   2   5        2.43        1.13      1.55 o 
 -26   2   5       13.41       13.51      2.17 o 
 -25   2   5        2.27        1.41      0.94 o 
 -24   2   5        0.18        0.26      0.79 o 
 -23   2   5        2.39        2.95      0.79 o 
 -22   2   5        1.17        0.72      0.94 o 
 -21   2   5        0.43       -0.35      0.92 o 
 -20   2   5       15.58        7.67      1.11 o 
 -19   2   5      204.84      153.04      3.44 o 
 -18   2   5       38.76       35.88      1.64 o 
 -17   2   5        4.62        5.74      0.97 o 
 -16   2   5        1.04        1.39      0.71 o 
 -15   2   5        6.27        4.94      0.76 o 
 -14   2   5        8.32       10.29      0.67 o 
 -13   2   5        0.29       -0.27      0.48 o 
 -12   2   5       37.69       45.81      1.10 o 
 -11   2   5      900.18      941.27      9.37 o 
 -10   2   5      322.54      350.45      3.80 o 
  -9   2   5       23.55       20.65      0.83 o 
  -8   2   5        9.02       10.76      0.51 o 
  -7   2   5       21.36       32.89      1.11 o 
  -6   2   5      128.47      155.18      1.93 o 
  -5   2   5      321.15      346.54      3.87 o 
  -4   2   5      425.66      429.92      5.01 o 
  -3   2   5      321.60      362.32      4.02 o 
  -2   2   5     1128.95     1276.91     13.85 o 
  -1   2   5        0.32        1.57      0.39 o 
   0   2   5       85.34      110.30      1.57 o 
   1   2   5       24.14       32.30      0.83 o 
   2   2   5       48.38       48.61      1.06 o 
   3   2   5      180.48      202.19      2.82 o 
   4   2   5       55.39       78.58      1.46 o 
   5   2   5       18.92       11.96      0.75 o 
   6   2   5       13.00       13.87      0.70 o 
   7   2   5      251.93      265.77      4.75 o 
   8   2   5      713.73      729.07      8.89 o 
   9   2   5       11.04       10.55      0.62 o 
  10   2   5      134.60      140.69      2.61 o 
  11   2   5      185.46      172.55      3.03 o 
  12   2   5       58.83       51.67      1.38 o 
  13   2   5        3.94        2.52      0.59 o 
  14   2   5       96.38       78.05      2.09 o 
  15   2   5       89.39       68.85      3.00 o 
  16   2   5       17.41       11.66      1.05 o 
  17   2   5        8.42        8.31      1.07 o 
  18   2   5       18.78       20.57      1.37 o 
  19   2   5        0.76        1.26      1.02 o 
  20   2   5       10.16       11.29      1.48 o 
  21   2   5       20.71       22.29      1.80 o 
  22   2   5       15.54       15.10      1.72 o 
  23   2   5       53.00       54.02      2.82 o 
  24   2   5        0.46        2.21      1.62 o 
  25   2   5       68.37       71.50      3.91 o 
  26   2   5        3.34        3.20      2.16 o 
  27   2   5        2.67       -0.59      2.12 o 
 -29   3   5      119.93      132.27      7.51 o 
 -28   3   5       16.21       15.65      2.81 o 
 -27   3   5        3.54        1.95      1.35 o 
 -26   3   5       25.14       24.17      2.20 o 
 -25   3   5       17.96       19.85      1.91 o 
 -24   3   5        0.48        0.53      2.00 o 
 -23   3   5       12.60       14.30      1.62 o 
 -22   3   5       21.36       22.10      1.76 o 
 -21   3   5        0.31       -0.22      1.13 o 
 -20   3   5       53.59       47.31      2.17 o 
 -19   3   5       52.20       53.12      2.79 o 
 -18   3   5       56.36       39.60      1.74 o 
 -17   3   5        0.10       -0.32      0.84 o 
 -16   3   5       58.42       59.25      1.92 o 
 -15   3   5      187.53      172.57      3.56 o 
 -14   3   5      222.07      199.42      4.71 o 
 -13   3   5       20.02       14.57      0.98 o 
 -12   3   5      210.49      218.90      3.68 o 
 -11   3   5      181.47      156.96      3.41 o 
 -10   3   5      307.47      318.33      4.08 o 
  -9   3   5       57.09       58.09      1.44 o 
  -8   3   5      114.21      117.11      1.75 o 
  -7   3   5      121.43      131.90      1.81 o 
  -6   3   5       51.44       53.68      1.07 o 
  -5   3   5        0.72        2.53      0.46 o 
  -4   3   5       85.01      101.86      1.57 o 
  -3   3   5      181.52      192.25      2.29 o 
  -2   3   5       43.19       29.10      0.81 o 
  -1   3   5       35.30       43.78      1.16 o 
   0   3   5        0.09       -0.41      0.52 o 
   1   3   5        1.05       -0.39      0.51 o 
   2   3   5        0.00        0.63      0.42 o 
   3   3   5        2.81        3.99      0.77 o 
   4   3   5       11.19       11.63      0.72 o 
   5   3   5      138.15      135.02      2.69 o 
   6   3   5      671.47      611.71     11.93 o 
   7   3   5       57.63       52.63      1.80 o 
   8   3   5       24.64       24.01      1.25 o 
   9   3   5        0.39       -0.76      0.76 o 
  10   3   5        7.08        4.40      1.42 o 
  11   3   5        1.48        1.25      0.98 o 
  12   3   5        2.50        2.41      1.19 o 
  13   3   5        7.19        6.07      1.50 o 
  14   3   5        0.37        0.31      1.37 o 
  15   3   5        4.29        2.39      1.30 o 
  16   3   5        9.51       12.28      1.70 o 
  17   3   5        4.95        6.58      0.86 o 
  18   3   5        0.82        0.33      0.89 o 
  19   3   5        2.57        0.44      0.95 o 
  20   3   5        2.31        2.28      1.09 o 
  21   3   5        2.96        5.09      1.43 o 
  22   3   5       33.96       42.85      2.58 o 
  23   3   5       78.60       84.30      3.32 o 
  24   3   5       43.28       45.75      4.75 o 
  25   3   5        0.30        0.52      2.09 o 
 -26   4   5        6.56        8.82      2.58 o 
 -25   4   5       36.33       31.24      3.81 o 
 -24   4   5       48.06       49.06      3.48 o 
 -23   4   5       35.19       33.37      3.83 o 
 -22   4   5        2.58        4.25      2.09 o 
 -21   4   5       23.06       26.16      2.67 o 
 -20   4   5      120.50      135.30      5.58 o 
 -19   4   5        4.63        0.94      1.73 o 
 -18   4   5        3.71        8.44      1.93 o 
 -17   4   5        5.80        2.33      1.60 o 
 -16   4   5        4.24        2.92      1.59 o 
 -15   4   5        3.86        2.75      1.46 o 
 -14   4   5        2.33       -0.26      1.32 o 
 -13   4   5        4.38        5.19      1.29 o 
 -12   4   5       96.52       97.59      3.09 o 
 -11   4   5       23.79       20.82      1.62 o 
 -10   4   5      357.74      335.85      6.54 o 
  -9   4   5        7.09        8.32      0.75 o 
  -8   4   5       19.83       20.32      1.20 o 
  -7   4   5       11.76       11.96      0.78 o 
  -6   4   5       19.02       16.13      1.00 o 
  -5   4   5       20.22       18.79      0.87 o 
  -4   4   5        7.73        8.40      0.67 o 
  -3   4   5        1.52        0.95      0.54 o 
  -2   4   5      130.20      135.99      2.15 o 
  -1   4   5      115.61      105.84      2.82 o 
   0   4   5       57.51       46.64      1.94 o 
   1   4   5      113.89      102.48      2.78 o 
   2   4   5       96.26       95.10      1.95 o 
   3   4   5       56.69       62.31      2.01 o 
   4   4   5        1.04        1.90      0.77 o 
   5   4   5       58.58       55.46      1.81 o 
   6   4   5       57.47       60.53      1.90 o 
   7   4   5      225.68      218.37      5.99 o 
   8   4   5        9.59       11.02      1.26 o 
   9   4   5        3.74        4.34      1.11 o 
  10   4   5        1.40       -0.87      1.01 o 
  11   4   5        2.70        3.52      1.39 o 
  12   4   5        3.08        3.15      1.29 o 
  13   4   5       10.98       12.66      1.65 o 
  14   4   5       37.95       42.04      2.42 o 
  15   4   5       18.88       21.75      2.06 o 
  16   4   5       51.76       67.12      3.16 o 
  17   4   5        0.64        1.76      1.52 o 
  18   4   5        1.74        2.61      1.62 o 
  19   4   5        3.87        2.94      3.00 o 
  20   4   5        0.01       -1.43      1.43 o 
  21   4   5        0.40        1.03      2.03 o 
  22   4   5        1.79        1.81      2.68 o 
 -22   5   5        0.07        0.93      3.93 o 
 -21   5   5        2.96        5.28      2.81 o 
 -20   5   5      104.21      113.60      6.32 o 
 -19   5   5        3.08        2.50      2.57 o 
 -18   5   5        2.44        2.83      2.46 o 
 -17   5   5       26.85       24.24      3.20 o 
 -16   5   5        6.95        4.77      3.00 o 
 -15   5   5        0.01       -1.97      1.97 o 
 -14   5   5        3.47        2.15      2.10 o 
 -13   5   5        7.99       10.26      2.41 o 
 -12   5   5        0.03        0.09      2.20 o 
 -11   5   5       13.14       12.39      1.83 o 
 -10   5   5        2.48        1.44      1.53 o 
  -9   5   5       37.10       36.36      2.42 o 
  -8   5   5        0.30       -0.88      1.33 o 
  -7   5   5       10.03        9.52      1.57 o 
  -6   5   5       21.72       23.60      1.30 o 
  -5   5   5       47.08       49.03      2.68 o 
  -4   5   5       28.05       28.36      1.60 o 
  -3   5   5      233.71      233.86      3.84 o 
  -2   5   5        3.42        3.89      0.86 o 
  -1   5   5        3.59        5.10      0.70 o 
   0   5   5        5.95        4.83      1.20 o 
   1   5   5        5.28        4.19      0.69 o 
   2   5   5       16.40       14.52      0.93 o 
   3   5   5        8.39       10.25      0.96 o 
   4   5   5        0.39        0.13      0.87 o 
   5   5   5       15.96       11.97      1.62 o 
   6   5   5       41.58       39.99      1.91 o 
   7   5   5        0.00        0.21      1.09 o 
   8   5   5       33.46       38.77      1.99 o 
   9   5   5        2.10        3.51      2.09 o 
  10   5   5        0.15       -0.44      1.94 o 
  11   5   5        3.07        2.20      2.15 o 
  12   5   5       20.91       22.70      4.82 o 
  13   5   5       25.07       25.92      3.27 o 
  14   5   5       45.85       57.31      4.29 o 
  15   5   5       37.45       33.70      6.11 o 
  16   5   5        2.29        2.38      3.86 o 
  17   5   5       11.57        7.45      3.01 o 
  18   5   5        1.12        0.32      2.71 o 
 -15   6   5        1.26        2.35      2.63 o 
 -14   6   5        0.01        1.76      2.47 o 
 -13   6   5        0.02       -1.86      2.19 o 
 -12   6   5        0.09       -2.14      2.14 o 
 -11   6   5        2.14        1.27      2.31 o 
 -10   6   5        1.89        3.31      2.36 o 
  -9   6   5        6.44        7.54      2.51 o 
  -8   6   5        1.41        0.66      1.69 o 
  -7   6   5        0.31       -0.17      1.60 o 
  -6   6   5        4.83        5.39      1.75 o 
  -5   6   5       24.71       22.76      2.17 o 
  -4   6   5       60.56       62.04      2.96 o 
  -3   6   5       19.90       23.23      2.08 o 
  -2   6   5        0.57        2.89      1.53 o 
  -1   6   5      102.32      106.05      2.55 o 
   0   6   5        4.01        5.00      1.01 o 
   1   6   5        1.19       -0.53      0.87 o 
   2   6   5        0.07       -0.64      1.71 o 
   3   6   5        0.90        0.80      1.48 o 
   4   6   5        8.14        9.44      1.84 o 
   5   6   5       14.89       19.10      2.11 o 
   6   6   5        1.48        2.29      1.70 o 
   7   6   5        1.52        0.45      2.05 o 
   8   6   5        0.00        0.14      3.25 o 
   9   6   5       10.26        8.03      2.80 o 
  10   6   5       11.12       10.48      2.74 o 
  11   6   5        2.86        0.27      5.92 o 
 -33   0   6        0.18       -2.49      3.06 o 
 -32   0   6        2.73        1.43      3.58 o 
 -31   0   6        3.86        3.29      3.61 o 
 -30   0   6        5.64        4.89      3.55 o 
 -29   0   6      103.47       87.63      7.27 o 
 -28   0   6       20.50       25.73      4.49 o 
 -27   0   6      186.56      197.66     10.33 o 
 -26   0   6      117.02      113.81      7.38 o 
 -25   0   6       27.79       32.44      3.06 o 
 -24   0   6       13.27       11.84      1.21 o 
 -23   0   6      184.24      178.97      3.69 o 
 -22   0   6      263.83      263.41      5.34 o 
 -21   0   6       35.21       36.98      1.37 o 
 -20   0   6       40.64       42.72      1.52 o 
 -19   0   6        2.42       -0.88      1.11 o 
 -18   0   6      171.69      177.17      3.33 o 
 -17   0   6      641.73      662.33      9.65 o 
 -16   0   6      492.74      522.23      7.73 o 
 -15   0   6       16.45       20.31      0.96 o 
 -14   0   6      248.95      237.99      3.87 o 
 -13   0   6      522.24      514.44      7.47 o 
 -12   0   6      223.03      214.96      3.47 o 
 -11   0   6      485.64      517.73      6.82 o 
 -10   0   6       77.04       81.62      1.53 o 
  -9   0   6       45.83       41.04      1.11 o 
  -8   0   6      137.55      158.14      2.36 o 
  -7   0   6     1935.49     2092.71     22.13 o 
  -6   0   6     4392.36     4688.99     52.91 o 
  -5   0   6     2349.35     2577.59     34.39 o 
  -4   0   6       57.80       72.10      1.63 o 
  -3   0   6     2188.55     2478.83     30.40 o 
  -2   0   6     2525.08     2797.91     34.32 o 
  -1   0   6      273.68      281.27      4.17 o 
   0   0   6        2.09        2.07      0.51 o 
   1   0   6      100.54       97.71      1.65 o 
   2   0   6      722.59      744.63      9.48 o 
   3   0   6      841.57      854.75     10.84 o 
   4   0   6      118.48      109.20      1.70 o 
   5   0   6      119.01      152.67      2.97 o 
   6   0   6       17.41       17.27      0.83 o 
   7   0   6       20.57       20.50      0.86 o 
   8   0   6      128.43      155.36      2.76 o 
   9   0   6      239.85      292.53      5.96 o 
  10   0   6      145.43      156.39      3.32 o 
  11   0   6        2.36        1.83      0.75 o 
  12   0   6      224.67      241.11      4.73 o 
  13   0   6      794.69      816.58     13.33 o 
  14   0   6      403.72      420.39      9.53 o 
  15   0   6       34.70       33.20      1.68 o 
  16   0   6      291.58      299.96      8.22 o 
  17   0   6      201.53      197.05      5.22 o 
  18   0   6        0.47        0.69      1.57 o 
  19   0   6      177.16      178.10      6.47 o 
  20   0   6      225.05      219.75      7.52 o 
  21   0   6       47.50       46.16      5.45 o 
  22   0   6       17.80       21.92      2.83 o 
  23   0   6       68.78       63.92      4.08 o 
  24   0   6      102.47      104.42      7.98 o 
  25   0   6       53.39       52.43      6.10 o 
  26   0   6       16.22       15.80      4.52 o 
  27   0   6        0.44       -0.89      3.49 o 
  28   0   6        8.13       10.90      4.18 o 
 -32   1   6       19.43       17.72      3.71 o 
 -31   1   6       12.78       12.51      2.94 o 
 -30   1   6        8.59        7.76      2.70 o 
 -29   1   6       22.18       21.33      3.16 o 
 -28   1   6      157.86      170.36      4.14 o 
 -27   1   6        0.35       -1.00      1.07 o 
 -26   1   6        1.14       -0.85      0.99 o 
 -25   1   6        3.16        1.78      1.27 o 
 -24   1   6       13.30       12.36      1.18 o 
 -23   1   6       45.49       47.85      1.45 o 
 -22   1   6      119.02      128.94      2.50 o 
 -21   1   6      211.25      217.94      3.46 o 
 -20   1   6      807.83      779.16      8.23 o 
 -19   1   6      936.12      844.99      8.22 o 
 -18   1   6      220.54      221.78      2.61 o 
 -17   1   6      116.80      121.98      1.66 o 
 -16   1   6       40.57       40.02      0.87 o 
 -15   1   6        0.00        0.22      0.34 o 
 -14   1   6        7.98       10.58      0.50 o 
 -13   1   6        7.07        7.41      0.57 o 
 -12   1   6      110.40      109.88      1.64 o 
 -11   1   6     3391.68     3678.33     34.90 o 
 -10   1   6      124.32      144.25      1.75 o 
  -9   1   6        0.91        2.16      0.39 o 
  -8   1   6      217.03      225.32      2.68 o 
  -7   1   6      705.61      746.32      7.35 o 
  -6   1   6      695.98      748.27      7.79 o 
  -5   1   6      336.15      363.10      3.98 o 
  -4   1   6       75.37       82.14      1.04 o 
  -3   1   6      678.83      704.57      9.02 o 
  -2   1   6     9816.06    10069.17     95.61 o 
  -1   1   6      384.56      372.88      3.82 o 
   0   1   6      144.26      161.33      2.29 o 
   1   1   6      452.62      506.70      5.09 o 
   2   1   6      362.36      393.20      4.29 o 
   3   1   6       86.50       75.59      1.10 o 
   4   1   6        4.62       10.25      0.46 o 
   5   1   6       17.06       22.01      0.63 o 
   6   1   6      840.01      931.42      9.21 o 
   7   1   6      637.70      654.18      6.33 o 
   8   1   6      340.25      358.43      3.89 o 
   9   1   6      154.19      158.94      2.08 o 
  10   1   6       42.23       42.94      1.03 o 
  11   1   6        1.20        1.62      0.54 o 
  12   1   6        0.13       -0.54      0.54 o 
  13   1   6        0.02       -0.18      0.56 o 
  14   1   6      116.76       95.44      1.79 o 
  15   1   6     1199.83     1105.11     13.43 o 
  16   1   6       20.02       20.97      1.14 o 
  17   1   6      171.00      170.63      3.30 o 
  18   1   6      108.95      109.59      2.59 o 
  19   1   6       32.33       32.46      2.47 o 
  20   1   6        4.59        3.73      1.30 o 
  21   1   6        0.00       -0.88      1.55 o 
  22   1   6        1.42        0.14      1.56 o 
  23   1   6       27.86       34.58      2.82 o 
  24   1   6      157.36      163.57      5.69 o 
  25   1   6       19.31       22.41      2.66 o 
  26   1   6        0.11       -1.59      1.90 o 
  27   1   6        3.36        4.84      2.98 o 
 -31   2   6       16.46       20.01      2.66 o 
 -30   2   6        2.32        1.60      1.48 o 
 -29   2   6       33.70       33.13      2.14 o 
 -28   2   6        0.40        0.21      1.76 o 
 -27   2   6       29.64       25.24      2.64 o 
 -26   2   6       90.79       79.67      2.45 o 
 -25   2   6       59.82       54.87      1.99 o 
 -24   2   6        2.49        2.20      0.83 o 
 -23   2   6       20.11       19.68      1.04 o 
 -22   2   6       51.63       43.90      1.51 o 
 -21   2   6       56.55       44.94      2.96 o 
 -20   2   6       29.07       26.00      1.58 o 
 -19   2   6       72.27       78.45      2.73 o 
 -18   2   6       31.47       23.22      1.41 o 
 -17   2   6       69.00       63.02      2.09 o 
 -16   2   6      188.02      189.32      3.31 o 
 -15   2   6      253.93      263.24      3.90 o 
 -14   2   6       45.28       54.13      1.69 o 
 -13   2   6       83.14       76.34      1.51 o 
 -12   2   6      284.62      275.41      3.40 o 
 -11   2   6       63.90       61.66      1.24 o 
 -10   2   6        4.96        5.64      0.64 o 
  -9   2   6        9.52       12.31      0.50 o 
  -8   2   6      223.70      225.71      4.62 o 
  -7   2   6      571.93      570.27      9.40 o 
  -6   2   6      448.42      461.66      5.06 o 
  -5   2   6       53.40       57.03      1.08 o 
  -4   2   6       57.63       59.75      1.17 o 
  -3   2   6      372.43      444.33      5.55 o 
  -2   2   6     1049.66     1035.05     11.39 o 
  -1   2   6       48.06       54.05      0.98 o 
   0   2   6       44.58       53.90      0.92 o 
   1   2   6       28.62       36.04      0.79 o 
   2   2   6        0.52        1.59      0.40 o 
   3   2   6      113.88      115.25      1.57 o 
   4   2   6      324.04      333.16      3.77 o 
   5   2   6       99.38      104.06      1.50 o 
   6   2   6       11.50       11.20      0.67 o 
   7   2   6      249.97      255.03      3.05 o 
   8   2   6       18.06       16.91      0.63 o 
   9   2   6       27.87       26.40      0.76 o 
  10   2   6       78.79       77.72      1.35 o 
  11   2   6       34.19       32.04      1.04 o 
  12   2   6        0.37       -0.38      0.61 o 
  13   2   6        8.01       10.15      0.88 o 
  14   2   6       60.54       53.96      2.55 o 
  15   2   6       91.87       90.98      3.15 o 
  16   2   6        2.64        2.43      0.97 o 
  17   2   6       40.53       32.86      1.56 o 
  18   2   6       20.04       16.87      1.55 o 
  19   2   6        0.59       -0.17      1.14 o 
  20   2   6        0.25       -1.17      1.17 o 
  21   2   6        0.70        0.75      1.11 o 
  22   2   6        8.40        6.63      1.40 o 
  23   2   6        4.41        6.34      1.48 o 
  24   2   6       18.71       25.30      2.80 o 
  25   2   6        1.63        0.93      2.13 o 
  26   2   6        0.04       -1.93      1.99 o 
 -29   3   6       35.01       35.17      3.31 o 
 -28   3   6      223.79      260.54      7.78 o 
 -27   3   6        0.33       -1.49      1.95 o 
 -26   3   6        2.81       -0.66      1.51 o 
 -25   3   6        0.83        0.48      1.40 o 
 -24   3   6        3.58        0.78      1.34 o 
 -23   3   6        5.50        6.39      1.40 o 
 -22   3   6        0.09        0.41      1.10 o 
 -21   3   6       12.17        8.21      1.23 o 
 -20   3   6      101.35       94.88      2.74 o 
 -19   3   6       42.97       32.32      1.68 o 
 -18   3   6        0.10        1.48      0.92 o 
 -17   3   6        8.08        4.26      0.97 o 
 -16   3   6       25.73       19.32      1.25 o 
 -15   3   6       30.72       22.40      1.32 o 
 -14   3   6       20.98       23.11      1.17 o 
 -13   3   6        7.91       13.96      1.48 o 
 -12   3   6        0.00        1.75      0.73 o 
 -11   3   6     1580.93     1447.44     19.98 o 
 -10   3   6      214.68      196.08      3.14 o 
  -9   3   6      170.74      176.23      2.45 o 
  -8   3   6       85.27       89.22      1.46 o 
  -7   3   6       32.51       30.55      0.88 o 
  -6   3   6        1.76        1.57      0.46 o 
  -5   3   6       64.50       70.14      1.31 o 
  -4   3   6       44.47       56.59      1.07 o 
  -3   3   6        1.19        0.08      0.38 o 
  -2   3   6       71.00       63.05      1.27 o 
  -1   3   6      175.40      208.41      2.78 o 
   0   3   6       72.73       77.08      1.37 o 
   1   3   6        0.07       -0.44      0.44 o 
   2   3   6       65.72       70.35      1.46 o 
   3   3   6      110.29      122.37      2.07 o 
   4   3   6       66.59       67.02      1.49 o 
   5   3   6       22.84       23.39      0.93 o 
   6   3   6     1462.43     1354.01     16.01 o 
   7   3   6      231.72      211.94      3.93 o 
   8   3   6       57.87       51.66      1.81 o 
   9   3   6        2.26        0.05      0.99 o 
  10   3   6        3.60        1.64      1.03 o 
  11   3   6        6.16        5.22      1.31 o 
  12   3   6        0.29        0.05      1.97 o 
  13   3   6        0.06       -1.13      1.13 o 
  14   3   6        0.82       -0.05      0.87 o 
  15   3   6        4.67        8.32      1.50 o 
  16   3   6        0.01       -0.79      0.99 o 
  17   3   6        3.67        4.30      1.00 o 
  18   3   6        4.16        5.46      1.11 o 
  19   3   6        0.38       -1.15      1.15 o 
  20   3   6       11.99       14.80      1.69 o 
  21   3   6       37.59       34.11      2.18 o 
  22   3   6       62.07       63.61      2.92 o 
  23   3   6       84.26       92.47      7.52 o 
  24   3   6       74.94       79.76      4.16 o 
 -26   4   6        2.62        2.64      2.67 o 
 -25   4   6        3.74        5.42      2.22 o 
 -24   4   6        0.02        3.52      2.03 o 
 -23   4   6        1.55       -1.83      1.83 o 
 -22   4   6        2.99       -1.70      1.70 o 
 -21   4   6        0.00       -0.62      1.75 o 
 -20   4   6        0.61       -0.04      1.69 o 
 -19   4   6        0.47       -1.05      1.64 o 
 -18   4   6       19.26       15.67      2.13 o 
 -17   4   6       36.68       27.70      2.38 o 
 -16   4   6       26.59       21.30      2.17 o 
 -15   4   6        0.89       -0.94      1.17 o 
 -14   4   6       12.14       11.17      1.53 o 
 -13   4   6       36.52       32.07      2.00 o 
 -12   4   6      203.57      193.36      4.14 o 
 -11   4   6        2.02        2.49      0.79 o 
 -10   4   6      274.41      260.51      4.43 o 
  -9   4   6        1.73        2.00      0.71 o 
  -8   4   6        3.60        3.73      0.67 o 
  -7   4   6        0.31        0.13      0.58 o 
  -6   4   6        0.65       -0.01      0.54 o 
  -5   4   6        0.18       -0.53      0.53 o 
  -4   4   6        1.24        1.77      0.57 o 
  -3   4   6        6.80        8.14      0.75 o 
  -2   4   6        0.52        0.29      0.61 o 
  -1   4   6       44.85       42.62      1.20 o 
   0   4   6       51.85       48.39      1.74 o 
   1   4   6       27.54       24.57      1.00 o 
   2   4   6        0.64        1.10      0.68 o 
   3   4   6       45.43       43.45      2.46 o 
   4   4   6       95.43       93.00      3.54 o 
   5   4   6      265.13      263.17      4.58 o 
   6   4   6        7.21       11.65      1.26 o 
   7   4   6      308.47      302.61      5.92 o 
   8   4   6        0.08        0.08      1.04 o 
   9   4   6        0.61       -0.24      1.08 o 
  10   4   6        0.76        1.60      1.22 o 
  11   4   6        2.47       -0.16      1.22 o 
  12   4   6        4.59        4.35      1.42 o 
  13   4   6        2.30        3.13      1.44 o 
  14   4   6        0.45        0.73      1.40 o 
  15   4   6        0.94        0.55      1.48 o 
  16   4   6        0.81       -0.27      1.55 o 
  17   4   6        2.61        2.23      1.09 o 
  18   4   6        0.81       -0.06      1.23 o 
  19   4   6        0.00       -1.26      1.26 o 
  20   4   6        0.09       -2.35      2.35 o 
  21   4   6        0.11        0.95      5.09 o 
 -22   5   6        1.68       -1.53      2.58 o 
 -21   5   6        2.42        2.13      3.78 o 
 -20   5   6       12.95       10.34      3.89 o 
 -19   5   6      119.93      117.30     10.42 o 
 -18   5   6        3.78        3.81      2.53 o 
 -17   5   6        0.25        1.13      2.18 o 
 -16   5   6        1.23       -1.35      2.07 o 
 -15   5   6        3.90        8.03      2.43 o 
 -14   5   6        3.31        5.02      2.25 o 
 -13   5   6        0.01       -0.77      1.88 o 
 -12   5   6       22.46       22.10      2.91 o 
 -11   5   6        4.90        2.82      1.97 o 
 -10   5   6        0.02        0.47      1.43 o 
  -9   5   6       82.29       86.41      3.52 o 
  -8   5   6       32.62       33.46      2.25 o 
  -7   5   6        0.00        1.12      1.33 o 
  -6   5   6       23.48       25.98      1.56 o 
  -5   5   6       41.52       44.27      1.73 o 
  -4   5   6       38.22       33.49      1.37 o 
  -3   5   6      188.56      173.89      3.18 o 
  -2   5   6      163.55      150.68      2.70 o 
  -1   5   6        9.62       11.69      0.93 o 
   0   5   6       13.91       11.33      0.68 o 
   1   5   6       25.04       20.77      0.87 o 
   2   5   6        5.59        5.01      0.88 o 
   3   5   6        1.76        1.42      0.87 o 
   4   5   6        5.37        4.36      1.17 o 
   5   5   6        6.68        4.34      1.22 o 
   6   5   6       25.67       23.10      1.65 o 
   7   5   6        1.93        2.59      1.19 o 
   8   5   6       36.02       37.76      2.27 o 
   9   5   6        2.87        0.65      1.36 o 
  10   5   6        4.55        3.39      2.56 o 
  11   5   6       16.96       20.20      4.21 o 
  12   5   6       10.29       15.11      4.42 o 
  13   5   6        2.35        7.91      2.62 o 
  14   5   6       48.45       56.35      4.38 o 
  15   5   6       74.91       66.61      4.73 o 
  16   5   6        0.19        0.13      2.56 o 
  17   5   6        1.59        0.38      2.69 o 
 -15   6   6        7.64        6.67      3.21 o 
 -14   6   6        8.00       13.00      3.07 o 
 -13   6   6        1.56        1.11      2.38 o 
 -12   6   6        0.09        2.77      2.62 o 
 -11   6   6        1.00        1.92      2.33 o 
 -10   6   6        7.75       10.50      2.73 o 
  -9   6   6        8.85        8.94      2.67 o 
  -8   6   6        5.21        1.55      2.32 o 
  -7   6   6        1.07        2.96      2.04 o 
  -6   6   6        0.41        1.83      1.65 o 
  -5   6   6        0.33       -0.02      1.58 o 
  -4   6   6       32.02       34.56      2.46 o 
  -3   6   6       34.07       37.35      2.57 o 
  -2   6   6        6.08        7.65      1.74 o 
  -1   6   6       73.06       76.27      2.28 o 
   0   6   6        1.23        1.40      1.15 o 
   1   6   6        0.26       -1.06      1.06 o 
   2   6   6        0.33       -0.29      1.35 o 
   3   6   6        3.08        3.61      1.18 o 
   4   6   6        3.50        0.43      1.57 o 
   5   6   6        1.81        1.54      1.64 o 
   6   6   6        0.40       -1.10      1.98 o 
   7   6   6        0.45        3.63      2.38 o 
   8   6   6        1.10        3.30      2.34 o 
   9   6   6        3.66        4.08      2.53 o 
  10   6   6        2.79        0.73      2.40 o 
 -32   1   7        1.40        1.72      2.60 o 
 -31   1   7        0.03       -0.90      2.39 o 
 -30   1   7        4.98        6.85      2.59 o 
 -29   1   7        9.20       14.93      2.85 o 
 -28   1   7      169.40      167.51      4.67 o 
 -27   1   7       22.91       23.00      1.54 o 
 -26   1   7        1.11       -0.15      1.06 o 
 -25   1   7       69.31       66.41      2.18 o 
 -24   1   7      190.20      182.68      3.95 o 
 -23   1   7      145.58      143.67      3.01 o 
 -22   1   7        2.57        3.30      0.83 o 
 -21   1   7      101.07       99.89      2.14 o 
 -20   1   7      110.22      104.32      1.93 o 
 -19   1   7      264.72      242.46      2.99 o 
 -18   1   7        5.34        6.76      0.56 o 
 -17   1   7       56.10       64.46      1.16 o 
 -16   1   7       10.84       11.58      0.64 o 
 -15   1   7       11.74       13.53      0.65 o 
 -14   1   7       86.97       94.55      1.81 o 
 -13   1   7      258.20      273.43      2.94 o 
 -12   1   7     1053.69     1108.20     10.37 o 
 -11   1   7      290.34      303.77      3.17 o 
 -10   1   7      222.69      241.70      2.73 o 
  -9   1   7      391.70      416.65      4.34 o 
  -8   1   7      172.72      181.78      1.89 o 
  -7   1   7        4.56        6.73      0.33 o 
  -6   1   7      136.43      157.62      1.78 o 
  -5   1   7       57.58       64.81      0.97 o 
  -4   1   7        0.18        1.76      0.35 o 
  -3   1   7     1291.76     1435.13     13.84 o 
  -2   1   7     1194.93     1241.73     22.09 o 
  -1   1   7      208.18      227.66      2.67 o 
   0   1   7      213.35      243.48      2.39 o 
   1   1   7      324.17      373.13      4.40 o 
   2   1   7      148.80      162.00      2.06 o 
   3   1   7        0.08        0.80      0.36 o 
   4   1   7       56.32       73.58      1.18 o 
   5   1   7       23.38       18.00      0.80 o 
   6   1   7      769.51      835.52      8.36 o 
   7   1   7       68.10       73.19      1.23 o 
   8   1   7        0.70       -0.41      0.46 o 
   9   1   7       15.68       18.60      0.79 o 
  10   1   7       19.54       19.91      0.83 o 
  11   1   7        3.32        3.84      0.66 o 
  12   1   7      116.07      115.91      2.41 o 
  13   1   7      162.85      161.10      3.39 o 
  14   1   7      119.64      102.58      2.38 o 
  15   1   7       77.15       78.60      2.40 o 
  16   1   7       49.00       46.32      2.35 o 
  17   1   7       49.15       52.62      2.07 o 
  18   1   7        8.33       10.11      1.77 o 
  19   1   7        0.13        0.23      1.21 o 
  20   1   7        0.58       -0.59      1.48 o 
  21   1   7        5.10        5.06      1.89 o 
  22   1   7       43.85       39.77      3.00 o 
  23   1   7       61.34       71.00      3.77 o 
  24   1   7       19.85       16.07      2.51 o 
  25   1   7        4.34        2.64      2.00 o 
  26   1   7        0.49       -2.33      2.44 o 
 -31   2   7        0.88        2.35      2.36 o 
 -30   2   7       15.77       19.15      1.87 o 
 -29   2   7      228.29      251.94      5.41 o 
 -28   2   7      106.61      111.98      3.11 o 
 -27   2   7        3.44        0.43      1.20 o 
 -26   2   7        8.10        8.84      1.66 o 
 -25   2   7       10.95       14.31      1.22 o 
 -24   2   7        0.41        0.79      0.81 o 
 -23   2   7        7.57        6.64      1.02 o 
 -22   2   7       23.42       23.60      1.13 o 
 -21   2   7       23.57       21.41      1.53 o 
 -20   2   7      225.09      189.39      4.06 o 
 -19   2   7       14.73       18.46      1.37 o 
 -18   2   7      282.48      273.73      5.07 o 
 -17   2   7      268.87      255.21      4.76 o 
 -16   2   7       44.84       41.74      1.40 o 
 -15   2   7       31.77       29.70      1.16 o 
 -14   2   7      242.66      231.34      3.46 o 
 -13   2   7      321.93      310.87      3.76 o 
 -12   2   7       83.10       77.90      1.55 o 
 -11   2   7        5.35        9.01      0.67 o 
 -10   2   7        8.04        7.55      0.64 o 
  -9   2   7       25.13       19.89      0.78 o 
  -8   2   7       17.80       13.85      0.66 o 
  -7   2   7        6.20        6.28      0.57 o 
  -6   2   7        3.47        4.67      0.54 o 
  -5   2   7        0.56        1.91      0.47 o 
  -4   2   7        2.35        2.32      0.51 o 
  -3   2   7     1126.43     1194.21     13.97 o 
  -2   2   7      151.07      165.28      2.09 o 
  -1   2   7       55.77       60.11      1.14 o 
   0   2   7       40.03       35.34      0.90 o 
   1   2   7       14.87       19.06      0.68 o 
   2   2   7      190.28      195.97      2.61 o 
   3   2   7      389.73      381.98      4.57 o 
   4   2   7      379.56      371.12      4.49 o 
   5   2   7        9.67        7.64      0.60 o 
   6   2   7       32.70       34.68      1.01 o 
   7   2   7       94.44      101.67      1.65 o 
   8   2   7       25.77       25.84      1.04 o 
   9   2   7       23.90       21.66      0.72 o 
  10   2   7      112.67       99.06      1.56 o 
  11   2   7       66.97       61.66      1.26 o 
  12   2   7        6.78        7.40      0.77 o 
  13   2   7        0.46        0.90      0.75 o 
  14   2   7      271.64      231.73      3.88 o 
  15   2   7       89.53       75.74      2.00 o 
  16   2   7       14.59       17.99      1.41 o 
  17   2   7       33.08       39.75      1.75 o 
  18   2   7       50.22       52.78      2.35 o 
  19   2   7       28.98       29.78      1.68 o 
  20   2   7        1.93        2.35      1.40 o 
  21   2   7        7.13        7.29      1.63 o 
  22   2   7      103.16      108.90      4.60 o 
  23   2   7       26.16       29.70      2.89 o 
  24   2   7        1.29       -1.49      2.22 o 
  25   2   7        7.46        8.20      3.34 o 
 -29   3   7        5.03        9.74      2.52 o 
 -28   3   7       93.02      106.08      5.29 o 
 -27   3   7        7.38        5.82      1.56 o 
 -26   3   7        7.36        7.24      1.73 o 
 -25   3   7       29.91       42.21      2.66 o 
 -24   3   7       26.90       32.09      1.95 o 
 -23   3   7       17.69       18.34      1.58 o 
 -22   3   7       22.56       21.03      1.60 o 
 -21   3   7       61.21       58.53      2.66 o 
 -20   3   7        2.14        6.31      1.18 o 
 -19   3   7        0.76        0.00      0.94 o 
 -18   3   7       11.02        9.81      1.17 o 
 -17   3   7        7.59        6.94      1.07 o 
 -16   3   7        4.19        2.41      0.93 o 
 -15   3   7       11.10        9.83      1.09 o 
 -14   3   7       51.37       48.35      1.81 o 
 -13   3   7       82.69       76.67      2.04 o 
 -12   3   7       12.81       11.11      0.92 o 
 -11   3   7      325.31      307.79      4.47 o 
 -10   3   7      199.54      177.63      3.38 o 
  -9   3   7        5.39        6.69      0.61 o 
  -8   3   7       80.72       80.92      1.59 o 
  -7   3   7       21.94       22.83      0.86 o 
  -6   3   7        1.28        1.03      0.53 o 
  -5   3   7        7.77        9.03      0.65 o 
  -4   3   7        1.49        0.60      0.44 o 
  -3   3   7      110.35       74.43      1.47 o 
  -2   3   7       38.77       46.71      1.17 o 
  -1   3   7       65.04       72.56      1.29 o 
   0   3   7       63.28       62.95      1.17 o 
   1   3   7       57.10       57.69      1.13 o 
   2   3   7       44.65       46.42      1.03 o 
   3   3   7       21.94       23.65      1.05 o 
   4   3   7        1.26        1.24      0.51 o 
   5   3   7      268.27      235.31      3.50 o 
   6   3   7       15.29       20.35      1.13 o 
   7   3   7      427.23      412.02      7.71 o 
   8   3   7        4.06        3.61      1.20 o 
   9   3   7       72.57       62.01      2.57 o 
  10   3   7        4.39        2.15      0.67 o 
  11   3   7       20.37       21.72      1.03 o 
  12   3   7       36.51       37.23      1.43 o 
  13   3   7        5.67        4.80      0.90 o 
  14   3   7       20.92       29.35      1.38 o 
  15   3   7        0.04       -0.90      0.90 o 
  16   3   7        0.97        0.61      0.97 o 
  17   3   7        0.06        0.92      1.04 o 
  18   3   7        0.07       -1.10      1.15 o 
  19   3   7        0.38       -0.55      1.08 o 
  20   3   7        7.10        5.83      1.33 o 
  21   3   7       26.04       30.40      2.49 o 
  22   3   7       79.18       78.49      2.87 o 
  23   3   7        0.04        5.68      2.32 o 
 -26   4   7       24.73       20.57      2.96 o 
 -25   4   7        1.34       -1.87      1.98 o 
 -24   4   7        7.01        7.82      2.27 o 
 -23   4   7       41.39       41.80      3.20 o 
 -22   4   7       48.67       54.77      3.46 o 
 -21   4   7        8.93        8.17      2.14 o 
 -20   4   7        8.43       10.90      2.38 o 
 -19   4   7        7.80        9.68      2.09 o 
 -18   4   7        0.45       -1.31      1.31 o 
 -17   4   7        0.52       -1.20      1.20 o 
 -16   4   7        9.15        5.89      1.48 o 
 -15   4   7       23.71       18.57      1.80 o 
 -14   4   7        9.40        8.66      1.49 o 
 -13   4   7        0.07       -0.30      1.17 o 
 -12   4   7       93.60       89.63      2.49 o 
 -11   4   7      239.80      228.61      5.95 o 
 -10   4   7        3.84        3.26      0.89 o 
  -9   4   7       37.24       37.28      1.67 o 
  -8   4   7       32.24       34.02      1.16 o 
  -7   4   7        9.16        7.40      0.72 o 
  -6   4   7       14.71       12.94      0.96 o 
  -5   4   7       21.75       18.21      0.90 o 
  -4   4   7       21.87       19.27      0.91 o 
  -3   4   7       64.73       72.69      1.70 o 
  -2   4   7       71.86       59.68      1.54 o 
  -1   4   7        0.21       -0.15      0.63 o 
   0   4   7       69.03       60.33      1.22 o 
   1   4   7       89.71       82.99      1.47 o 
   2   4   7       37.19       38.97      1.23 o 
   3   4   7       12.59       14.46      1.18 o 
   4   4   7        0.65        0.69      0.95 o 
   5   4   7      157.48      137.88      3.96 o 
   6   4   7      179.93      169.89      5.06 o 
   7   4   7       31.11       30.36      1.74 o 
   8   4   7        4.28        5.19      1.24 o 
   9   4   7        2.06        0.83      1.28 o 
  10   4   7        0.02        0.01      1.25 o 
  11   4   7        0.53        0.26      1.35 o 
  12   4   7        1.91        2.82      1.48 o 
  13   4   7       14.79       17.56      3.83 o 
  14   4   7        4.53        6.65      2.35 o 
  15   4   7        0.76        0.90      0.94 o 
  16   4   7       19.20       19.91      1.37 o 
  17   4   7       48.31       49.78      2.42 o 
  18   4   7       17.98       22.20      2.48 o 
  19   4   7        0.11        3.09      1.88 o 
  20   4   7        0.46       -0.73      3.07 o 
 -22   5   7       24.10       23.68      7.20 o 
 -21   5   7        0.22       -1.27      2.52 o 
 -20   5   7        1.54        3.87      2.71 o 
 -19   5   7       34.38       38.54      3.96 o 
 -18   5   7       19.12       18.57      3.25 o 
 -17   5   7        2.37        2.66      2.48 o 
 -16   5   7        4.99        5.78      2.39 o 
 -15   5   7       11.03       10.72      5.15 o 
 -14   5   7        9.94       11.92      3.29 o 
 -13   5   7       10.09       10.11      2.44 o 
 -12   5   7        0.19        1.37      2.04 o 
 -11   5   7       13.90       11.20      2.44 o 
 -10   5   7        6.74        9.56      2.29 o 
  -9   5   7        0.19       -0.37      1.41 o 
  -8   5   7        1.38       -0.30      1.42 o 
  -7   5   7        0.14       -0.92      0.99 o 
  -6   5   7        0.74        0.86      1.06 o 
  -5   5   7        5.21        6.92      1.39 o 
  -4   5   7       78.51       80.41      2.18 o 
  -3   5   7       25.01       33.74      1.35 o 
  -2   5   7       94.26       88.28      2.23 o 
  -1   5   7      113.20      110.58      1.85 o 
   0   5   7       42.41       40.81      1.20 o 
   1   5   7        0.01       -0.65      0.65 o 
   2   5   7        6.05        7.71      0.90 o 
   3   5   7        9.79       10.63      1.06 o 
   4   5   7        8.39        9.04      1.34 o 
   5   5   7        4.81        4.58      1.25 o 
   6   5   7        0.54        1.31      1.22 o 
   7   5   7        0.30       -0.65      1.20 o 
   8   5   7        4.98        3.44      1.64 o 
   9   5   7        1.26       -1.28      1.33 o 
  10   5   7        0.83       -0.72      3.20 o 
  11   5   7        0.72       -0.37      2.15 o 
  12   5   7        0.26       -1.53      2.16 o 
  13   5   7       10.04       11.57      2.88 o 
  14   5   7        1.49        0.14      3.66 o 
  15   5   7       19.23       16.25      4.66 o 
  16   5   7       40.40       49.48      6.38 o 
 -15   6   7        2.24        2.29      2.67 o 
 -14   6   7        0.40        1.75      2.59 o 
 -13   6   7        1.07        2.15      2.85 o 
 -12   6   7        6.69        4.85      2.64 o 
 -11   6   7        0.27       -1.15      2.62 o 
 -10   6   7        3.02        1.79      2.38 o 
  -9   6   7       21.07       26.02      3.22 o 
  -8   6   7       24.72       27.56      3.28 o 
  -7   6   7       11.71       10.11      2.59 o 
  -6   6   7        1.42        3.31      1.72 o 
  -5   6   7       11.09       14.06      3.18 o 
  -4   6   7       84.68       88.99      4.09 o 
  -3   6   7        9.75       14.84      1.99 o 
  -2   6   7       12.16       13.48      1.44 o 
  -1   6   7       14.32       16.35      1.59 o 
   0   6   7        1.75        1.10      1.88 o 
   1   6   7        2.78        1.01      1.83 o 
   2   6   7        1.08        0.87      1.50 o 
   3   6   7        6.21        8.14      1.43 o 
   4   6   7        1.93        2.42      1.49 o 
   5   6   7        4.17        5.03      1.34 o 
   6   6   7        1.95        3.91      2.27 o 
   7   6   7       13.94       12.47      2.75 o 
   8   6   7       22.72       26.99      3.22 o 
   9   6   7        7.61       11.17      2.86 o 
 -33   0   8        0.00       -1.43      3.29 o 
 -32   0   8        4.80        4.32      3.75 o 
 -31   0   8        9.57        7.81      4.01 o 
 -30   0   8        5.94        2.98      3.41 o 
 -29   0   8        0.05        0.29      3.03 o 
 -28   0   8       36.63       31.99      4.52 o 
 -27   0   8       75.88       69.57      5.98 o 
 -26   0   8        3.16        6.41      2.26 o 
 -25   0   8       96.68       94.70      3.63 o 
 -24   0   8      304.92      302.39      6.22 o 
 -23   0   8      215.17      212.16      4.14 o 
 -22   0   8       23.94       22.35      1.60 o 
 -21   0   8      118.92      118.08      4.25 o 
 -20   0   8     3392.52     3366.20     45.48 o 
 -19   0   8       67.50       76.30      2.11 o 
 -18   0   8       13.38       13.71      1.02 o 
 -17   0   8       82.84       95.26      2.46 o 
 -16   0   8      128.04      138.35      2.74 o 
 -15   0   8       39.39       38.33      1.34 o 
 -14   0   8       45.81       52.65      1.64 o 
 -13   0   8      333.02      361.29      5.09 o 
 -12   0   8      179.42      202.42      4.94 o 
 -11   0   8       19.99       21.64      0.91 o 
 -10   0   8      358.80      409.03      6.08 o 
  -9   0   8      346.46      411.98      6.91 o 
  -8   0   8       56.74       55.18      1.74 o 
  -7   0   8       26.69       38.82      1.29 o 
  -6   0   8      166.56      205.30      3.27 o 
  -5   0   8      498.85      580.83      7.56 o 
  -4   0   8     3270.20     3946.82     48.32 o 
  -3   0   8     3703.84     4248.55     51.96 o 
  -2   0   8     1101.65     1180.74     14.85 o 
  -1   0   8      230.18      239.68      3.48 o 
   0   0   8      331.71      373.50      5.11 o 
   1   0   8     1271.46     1403.08     17.58 o 
   2   0   8     1181.68     1299.76     16.35 o 
   3   0   8      453.01      480.68      6.46 o 
   4   0   8       10.12       10.72      0.70 o 
   5   0   8      353.74      403.64      6.14 o 
   6   0   8      800.06      887.71     12.60 o 
   7   0   8      432.92      459.37      6.94 o 
   8   0   8       55.54       57.29      1.99 o 
   9   0   8        0.18        0.78      0.85 o 
  10   0   8        1.53       -0.57      0.86 o 
  11   0   8       49.11       44.80      1.88 o 
  12   0   8       21.29       21.63      1.45 o 
  13   0   8      324.25      311.43      7.02 o 
  14   0   8      885.93      794.57     15.46 o 
  15   0   8      868.50      787.08     19.25 o 
  16   0   8      364.69      356.61     10.23 o 
  17   0   8        2.80        5.20      1.88 o 
  18   0   8       43.99       47.26      3.45 o 
  19   0   8       50.78       46.70      3.44 o 
  20   0   8       24.99       22.20      2.78 o 
  21   0   8        3.79        1.94      2.08 o 
  22   0   8       20.40       21.52      4.38 o 
  23   0   8       25.59       26.59      4.89 o 
  24   0   8        0.07       -0.80      3.06 o 
  25   0   8        9.64        7.41      4.21 o 
  26   0   8        9.37       24.90      5.32 o 
 -32   1   8       20.78       16.37      3.20 o 
 -31   1   8        1.84        1.54      2.53 o 
 -30   1   8       28.21       25.08      3.96 o 
 -29   1   8       16.58       14.74      3.16 o 
 -28   1   8       77.26       72.05      2.85 o 
 -27   1   8       13.05       14.67      2.16 o 
 -26   1   8       14.05       17.45      1.39 o 
 -25   1   8       76.55       77.27      2.32 o 
 -24   1   8       77.52       76.48      2.27 o 
 -23   1   8       13.03       12.69      1.18 o 
 -22   1   8        8.49        8.29      0.95 o 
 -21   1   8       32.64       31.97      1.27 o 
 -20   1   8        0.13        0.58      0.69 o 
 -19   1   8      177.48      165.05      2.49 o 
 -18   1   8       85.57       76.01      1.48 o 
 -17   1   8        1.19       -0.36      0.56 o 
 -16   1   8      131.12      122.94      1.91 o 
 -15   1   8      234.11      225.12      2.88 o 
 -14   1   8       65.03       71.35      1.21 o 
 -13   1   8       58.44       51.34      0.97 o 
 -12   1   8        8.36       10.77      0.52 o 
 -11   1   8      189.79      191.46      2.31 o 
 -10   1   8        6.35        7.34      0.45 o 
  -9   1   8       36.48       31.24      0.67 o 
  -8   1   8       46.47       45.48      0.80 o 
  -7   1   8        0.98        0.95      0.31 o 
  -6   1   8       47.99       54.15      0.93 o 
  -5   1   8      108.30      119.91      1.51 o 
  -4   1   8       44.44       38.37      0.83 o 
  -3   1   8      265.16      277.00      3.04 o 
  -2   1   8     1196.24     1399.90     13.56 o 
  -1   1   8      281.77      319.74      3.89 o 
   0   1   8        4.57        5.36      0.40 o 
   1   1   8      138.70      149.17      2.13 o 
   2   1   8      120.86      127.77      1.81 o 
   3   1   8       12.62       16.64      0.65 o 
   4   1   8        6.29        4.39      0.52 o 
   5   1   8      254.11      253.37      3.13 o 
   6   1   8      206.34      217.12      2.81 o 
   7   1   8      328.83      336.63      3.79 o 
   8   1   8       56.08       57.60      1.24 o 
   9   1   8       59.53       62.80      1.48 o 
  10   1   8      306.82      327.38      4.28 o 
  11   1   8      316.63      326.13      4.95 o 
  12   1   8      110.59      114.20      2.51 o 
  13   1   8        0.24       -0.79      0.79 o 
  14   1   8       57.15       54.59      2.06 o 
  15   1   8      185.93      176.26      3.83 o 
  16   1   8        1.22        1.42      1.05 o 
  17   1   8       71.03       69.82      3.34 o 
  18   1   8       46.57       43.37      2.79 o 
  19   1   8        0.43       -0.08      1.47 o 
  20   1   8       31.05       27.06      2.53 o 
  21   1   8       77.56       84.17      5.71 o 
  22   1   8        2.75        5.13      2.00 o 
  23   1   8        0.06       -0.50      1.86 o 
  24   1   8       11.20       13.53      3.56 o 
  25   1   8        3.80        4.48      2.11 o 
  26   1   8        0.01       -0.04      3.71 o 
 -31   2   8        5.30        3.53      2.26 o 
 -30   2   8       28.38       39.01      4.09 o 
 -29   2   8      304.95      310.88      5.70 o 
 -28   2   8       28.86       36.69      2.23 o 
 -27   2   8       17.82       16.05      1.92 o 
 -26   2   8       27.72       30.33      1.67 o 
 -25   2   8        0.75        1.23      0.91 o 
 -24   2   8       16.56       16.73      1.11 o 
 -23   2   8       27.75       31.39      1.39 o 
 -22   2   8       11.13       13.35      0.94 o 
 -21   2   8       14.82       14.62      0.88 o 
 -20   2   8       12.06        7.82      1.18 o 
 -19   2   8        0.91        0.30      0.92 o 
 -18   2   8       54.00       40.56      1.82 o 
 -17   2   8       23.06       16.10      1.27 o 
 -16   2   8        7.16        7.30      1.04 o 
 -15   2   8       62.21       56.84      1.62 o 
 -14   2   8        5.03        1.97      0.48 o 
 -13   2   8      227.75      246.09      3.25 o 
 -12   2   8      666.95      606.09      6.40 o 
 -11   2   8     1487.55     1483.32     14.53 o 
 -10   2   8       13.26       10.13      0.65 o 
  -9   2   8      299.52      309.82      4.22 o 
  -8   2   8      449.00      461.23      5.90 o 
  -7   2   8      216.51      227.30      3.26 o 
  -6   2   8       17.15       22.38      0.94 o 
  -5   2   8       59.01       58.26      1.37 o 
  -4   2   8      511.20      546.49      5.91 o 
  -3   2   8      337.95      352.69      4.01 o 
  -2   2   8        0.34        1.09      0.48 o 
  -1   2   8      249.89      266.17      3.37 o 
   0   2   8       99.83      110.50      1.78 o 
   1   2   8       35.49       35.71      0.99 o 
   2   2   8      307.22      316.08      3.95 o 
   3   2   8      159.02      172.36      2.48 o 
   4   2   8       40.49       30.39      1.08 o 
   5   2   8      771.37      783.58     10.06 o 
   6   2   8     1740.57     1676.58     18.31 o 
   7   2   8       25.05       26.64      1.01 o 
   8   2   8       70.40       58.33      1.46 o 
   9   2   8       33.58       24.36      0.86 o 
  10   2   8        0.30       -0.39      0.59 o 
  11   2   8        5.92        9.16      0.92 o 
  12   2   8       19.09       18.38      1.13 o 
  13   2   8       73.00       64.77      2.10 o 
  14   2   8        8.73        6.21      1.09 o 
  15   2   8       26.44       27.44      1.89 o 
  16   2   8       56.62       54.51      2.37 o 
  17   2   8        2.92        3.17      1.29 o 
  18   2   8       13.03       12.40      1.61 o 
  19   2   8       15.44       16.52      2.11 o 
  20   2   8        1.19        0.14      1.39 o 
  21   2   8       58.15       62.83      3.60 o 
  22   2   8       73.79       75.69      4.62 o 
  23   2   8      258.00      277.56     14.03 o 
  24   2   8       13.69       19.13      2.75 o 
 -29   3   8        7.80       12.78      2.66 o 
 -28   3   8        0.86       -0.79      2.20 o 
 -27   3   8       30.36       38.80      2.73 o 
 -26   3   8        5.53        4.54      1.16 o 
 -25   3   8        1.36        2.31      1.74 o 
 -24   3   8        6.15        8.66      1.44 o 
 -23   3   8        2.29        1.80      1.19 o 
 -22   3   8        0.55       -0.73      1.05 o 
 -21   3   8       26.95       29.36      1.73 o 
 -20   3   8       20.94       16.08      1.43 o 
 -19   3   8        6.00        4.29      1.25 o 
 -18   3   8       41.07       40.58      2.08 o 
 -17   3   8       50.17       50.98      2.18 o 
 -16   3   8        6.19        6.16      1.05 o 
 -15   3   8       18.21       17.79      1.30 o 
 -14   3   8       73.72       68.42      2.18 o 
 -13   3   8        9.38        9.17      1.28 o 
 -12   3   8      229.88      210.69      3.75 o 
 -11   3   8       93.80       89.87      2.12 o 
 -10   3   8      307.99      300.24      4.46 o 
  -9   3   8      229.84      209.72      3.52 o 
  -8   3   8       13.04        9.29      0.71 o 
  -7   3   8       42.40       44.79      1.28 o 
  -6   3   8       98.64       97.17      1.80 o 
  -5   3   8       12.76       12.35      0.67 o 
  -4   3   8      158.67      148.34      2.33 o 
  -3   3   8       58.86       70.32      1.51 o 
  -2   3   8      172.88      179.49      2.26 o 
  -1   3   8        2.57        1.82      0.51 o 
   0   3   8      164.51      160.92      2.22 o 
   1   3   8      191.07      191.88      2.55 o 
   2   3   8       46.69       46.02      1.14 o 
   3   3   8        3.92        4.43      0.60 o 
   4   3   8       14.54       13.64      0.73 o 
   5   3   8      437.13      397.57      4.65 o 
   6   3   8      239.80      222.56      3.37 o 
   7   3   8      217.87      232.17      3.45 o 
   8   3   8      192.95      189.15      2.98 o 
   9   3   8       59.96       48.73      1.64 o 
  10   3   8        6.01        3.47      0.87 o 
  11   3   8        1.73        3.47      0.91 o 
  12   3   8        2.75        3.58      0.82 o 
  13   3   8        7.66       10.34      0.98 o 
  14   3   8        2.42        3.22      0.89 o 
  15   3   8        1.76        0.93      1.05 o 
  16   3   8       24.47       22.84      1.75 o 
  17   3   8       15.71       17.30      1.72 o 
  18   3   8        0.58        2.18      1.43 o 
  19   3   8        2.78        1.41      1.47 o 
  20   3   8        3.80        3.83      1.60 o 
  21   3   8        0.30       -0.64      2.36 o 
  22   3   8       16.06       28.80      2.94 o 
 -26   4   8       11.58        5.85      3.20 o 
 -25   4   8        9.04       11.30      2.55 o 
 -24   4   8        6.80       10.35      2.39 o 
 -23   4   8        8.70       12.35      2.39 o 
 -22   4   8       11.43       12.01      2.32 o 
 -21   4   8       86.66      102.56      3.93 o 
 -20   4   8       17.16       15.19      2.24 o 
 -19   4   8       39.20       46.52      2.66 o 
 -18   4   8       12.42       10.65      1.94 o 
 -17   4   8        0.71       -0.46      1.62 o 
 -16   4   8        0.03        0.30      1.28 o 
 -15   4   8        0.77       -0.51      1.28 o 
 -14   4   8        0.10       -0.77      1.36 o 
 -13   4   8       27.99       25.63      1.47 o 
 -12   4   8        3.21        2.00      0.97 o 
 -11   4   8       20.62       19.44      1.46 o 
 -10   4   8       35.57       34.50      1.51 o 
  -9   4   8       29.41       28.00      1.29 o 
  -8   4   8       99.17       99.50      2.23 o 
  -7   4   8       47.44       44.67      1.35 o 
  -6   4   8        4.66        6.22      0.74 o 
  -5   4   8      111.47      106.88      2.03 o 
  -4   4   8       12.84        7.93      0.85 o 
  -3   4   8      299.12      251.79      3.82 o 
  -2   4   8       45.84       39.34      1.34 o 
  -1   4   8       34.50       30.79      0.96 o 
   0   4   8       17.03       13.69      0.82 o 
   1   4   8       15.83       12.34      0.81 o 
   2   4   8        7.83        4.15      0.72 o 
   3   4   8        0.93        0.81      0.64 o 
   4   4   8       71.88       61.97      1.62 o 
   5   4   8       15.60       13.34      1.28 o 
   6   4   8        7.40        8.91      0.90 o 
   7   4   8       13.19       15.73      0.99 o 
   8   4   8       37.88       38.14      2.27 o 
   9   4   8       57.14       59.19      2.33 o 
  10   4   8        8.98        9.08      0.97 o 
  11   4   8       13.85       12.83      0.94 o 
  12   4   8       70.02       77.75      1.92 o 
  13   4   8        0.12       -0.82      0.90 o 
  14   4   8      145.22      157.86      3.07 o 
  15   4   8       16.67       22.07      1.32 o 
  16   4   8        2.95        1.52      1.92 o 
  17   4   8        1.84        4.08      1.89 o 
  18   4   8        9.01       12.44      2.54 o 
  19   4   8        9.54       15.61      2.43 o 
 -22   5   8        2.79        1.58      2.78 o 
 -21   5   8       65.65       67.78      4.94 o 
 -20   5   8        3.23        7.99      2.93 o 
 -19   5   8       43.21       43.54      4.22 o 
 -18   5   8       15.31       13.43      5.78 o 
 -17   5   8       15.56       18.24      3.96 o 
 -16   5   8        4.94        7.43      2.55 o 
 -15   5   8        0.43       -0.38      4.38 o 
 -14   5   8        4.98        2.18      2.08 o 
 -13   5   8        5.21        5.06      3.05 o 
 -12   5   8        0.00       -1.22      1.78 o 
 -11   5   8       23.60       18.69      2.80 o 
 -10   5   8        1.38        5.39      2.13 o 
  -9   5   8        2.46        3.78      1.98 o 
  -8   5   8        0.19        1.52      1.47 o 
  -7   5   8        0.12        0.43      1.09 o 
  -6   5   8        0.07        0.76      1.09 o 
  -5   5   8       16.92       20.20      1.47 o 
  -4   5   8       47.42       45.48      1.93 o 
  -3   5   8        1.29        1.12      0.97 o 
  -2   5   8       41.78       42.67      1.56 o 
  -1   5   8        8.77        8.92      0.83 o 
   0   5   8        3.20        3.71      0.87 o 
   1   5   8        0.10       -0.72      0.72 o 
   2   5   8        1.74        0.60      0.84 o 
   3   5   8        6.89        5.17      0.92 o 
   4   5   8        9.39        8.12      0.96 o 
   5   5   8       15.32       17.84      1.09 o 
   6   5   8        6.80        8.67      0.96 o 
   7   5   8       29.22       28.82      1.33 o 
   8   5   8       31.24       33.97      1.49 o 
   9   5   8       11.54       12.59      1.40 o 
  10   5   8        1.49        2.45      1.28 o 
  11   5   8        0.00        0.79      1.63 o 
  12   5   8        0.73       -1.01      2.99 o 
  13   5   8       40.96       53.28      3.39 o 
  14   5   8        2.38        1.06      3.66 o 
  15   5   8       15.63       20.86      5.04 o 
 -14   6   8        7.14        8.57      2.95 o 
 -13   6   8        0.03       -0.05      2.50 o 
 -12   6   8        5.48        8.56      5.15 o 
 -11   6   8        0.01        0.88      2.35 o 
 -10   6   8        0.66        1.00      4.06 o 
  -9   6   8        0.63        1.24      2.29 o 
  -8   6   8        0.60       -2.06      2.06 o 
  -7   6   8        0.56        0.69      3.15 o 
  -6   6   8        0.03        1.58      1.93 o 
  -5   6   8       13.49       14.85      3.53 o 
  -4   6   8        0.00        1.42      1.76 o 
  -3   6   8        9.23       13.63      1.44 o 
  -2   6   8        0.89       -0.03      1.62 o 
  -1   6   8       16.50       14.38      2.38 o 
   0   6   8        0.71        1.15      1.87 o 
   1   6   8        0.92        2.07      1.97 o 
   2   6   8        2.27        1.55      1.54 o 
   3   6   8        3.14        3.09      1.36 o 
   4   6   8        0.14        0.89      2.06 o 
   5   6   8        2.39       -0.42      2.10 o 
   6   6   8        0.16        0.30      2.20 o 
   7   6   8        0.31       -2.09      2.09 o 
 -32   1   9        2.18        1.09      2.50 o 
 -31   1   9        0.14       -1.28      2.18 o 
 -30   1   9        0.60        2.95      5.02 o 
 -29   1   9        0.51        1.35      1.81 o 
 -28   1   9       91.67       87.60      4.75 o 
 -27   1   9      105.16      109.29      4.07 o 
 -26   1   9       25.78       26.21      1.90 o 
 -25   1   9        8.43        8.55      1.19 o 
 -24   1   9       94.80       96.01      2.53 o 
 -23   1   9      210.67      204.98      3.88 o 
 -22   1   9      320.14      306.63      7.02 o 
 -21   1   9       16.35       11.24      1.10 o 
 -20   1   9       18.78       16.48      0.97 o 
 -19   1   9      198.74      186.23      3.05 o 
 -18   1   9      287.28      275.07      3.74 o 
 -17   1   9       40.15       39.28      1.15 o 
 -16   1   9       48.21       47.73      1.64 o 
 -15   1   9      135.01      130.53      1.92 o 
 -14   1   9       28.95       24.97      0.73 o 
 -13   1   9        8.90       12.79      0.60 o 
 -12   1   9      207.15      258.13      3.00 o 
 -11   1   9       40.38       35.49      1.15 o 
 -10   1   9       12.91        7.64      0.45 o 
  -9   1   9        1.91        4.33      0.40 o 
  -8   1   9       66.42       77.78      1.13 o 
  -7   1   9      119.85      133.66      1.69 o 
  -6   1   9        2.05        2.79      0.43 o 
  -5   1   9      329.16      364.42      3.92 o 
  -4   1   9       82.99       77.33      1.25 o 
  -3   1   9     1091.88     1223.91     12.64 o 
  -2   1   9       17.25       13.01      0.74 o 
  -1   1   9      413.27      429.16      5.11 o 
   0   1   9      395.84      428.47      5.11 o 
   1   1   9      174.47      200.55      2.74 o 
   2   1   9       51.78       60.43      1.30 o 
   3   1   9        9.06        9.72      0.62 o 
   4   1   9       11.26       15.87      0.72 o 
   5   1   9        3.90        4.94      0.61 o 
   6   1   9       99.96      113.17      1.85 o 
   7   1   9       35.92       35.38      0.98 o 
   8   1   9        4.50        3.59      0.71 o 
   9   1   9       24.69       23.48      1.01 o 
  10   1   9       93.01       84.87      2.14 o 
  11   1   9       47.67       42.61      1.62 o 
  12   1   9       14.16       14.12      1.28 o 
  13   1   9       31.69       29.86      1.61 o 
  14   1   9      528.01      490.67      8.11 o 
  15   1   9       48.22       46.34      3.27 o 
  16   1   9        2.52        1.03      1.88 o 
  17   1   9        0.04       -0.10      1.19 o 
  18   1   9        6.77        7.12      2.22 o 
  19   1   9       26.47       23.50      2.47 o 
  20   1   9       28.73       21.89      2.46 o 
  21   1   9        2.25        1.77      1.80 o 
  22   1   9       18.02       16.51      3.51 o 
  23   1   9       30.53       29.45      2.98 o 
  24   1   9        8.19        7.23      4.26 o 
  25   1   9        0.17       -0.19      2.60 o 
 -31   2   9       42.30       46.38      3.44 o 
 -30   2   9       21.50       28.15      2.12 o 
 -29   2   9       41.93       43.11      2.38 o 
 -28   2   9      117.57      115.60      3.16 o 
 -27   2   9       56.78       55.73      2.17 o 
 -26   2   9       21.54       16.59      1.46 o 
 -25   2   9        5.07        5.34      1.17 o 
 -24   2   9        2.47        2.31      0.91 o 
 -23   2   9        5.45        3.60      0.88 o 
 -22   2   9        3.96        2.03      0.81 o 
 -21   2   9      105.29       90.33      1.99 o 
 -20   2   9       18.41       14.21      0.88 o 
 -19   2   9       70.83       71.59      1.86 o 
 -18   2   9      141.01      136.20      3.25 o 
 -17   2   9       75.76       75.82      2.53 o 
 -16   2   9        3.43        2.04      0.94 o 
 -15   2   9       30.20       28.63      1.76 o 
 -14   2   9       98.39       93.04      1.91 o 
 -13   2   9      250.61      235.45      2.99 o 
 -12   2   9       82.40       73.15      1.42 o 
 -11   2   9      191.46      196.94      2.82 o 
 -10   2   9       34.13       31.55      1.27 o 
  -9   2   9        2.17        0.92      0.42 o 
  -8   2   9       14.97       16.94      0.86 o 
  -7   2   9       87.89       84.72      1.52 o 
  -6   2   9      114.32      112.20      1.67 o 
  -5   2   9       89.08       84.03      1.52 o 
  -4   2   9      735.20      725.60      7.77 o 
  -3   2   9      303.96      316.29      3.95 o 
  -2   2   9       13.97       13.37      0.87 o 
  -1   2   9        3.75        4.35      0.60 o 
   0   2   9       24.15       26.48      0.89 o 
   1   2   9       42.06       50.43      1.27 o 
   2   2   9       18.33       22.13      0.88 o 
   3   2   9       22.48       21.96      0.92 o 
   4   2   9      571.62      549.77      7.06 o 
   5   2   9      137.91      155.19      2.46 o 
   6   2   9      148.09      136.45      2.29 o 
   7   2   9      233.90      226.28      3.25 o 
   8   2   9        5.46        7.08      0.90 o 
   9   2   9      132.88      131.04      2.95 o 
  10   2   9      296.62      279.88      4.51 o 
  11   2   9      246.98      224.73      3.91 o 
  12   2   9       71.74       60.87      3.65 o 
  13   2   9       81.92       65.43      2.61 o 
  14   2   9       21.82       19.52      2.28 o 
  15   2   9       10.02        8.11      1.43 o 
  16   2   9       12.66       10.57      1.58 o 
  17   2   9        7.52        6.56      2.08 o 
  18   2   9        8.96        8.62      1.62 o 
  19   2   9       11.10       20.43      6.58 o 
  20   2   9        2.33        2.98      3.72 o 
  21   2   9       17.08       21.37      2.70 o 
  22   2   9        0.00       -0.79      2.55 o 
  23   2   9        1.66        6.55      2.29 o 
 -29   3   9       95.63      110.32      7.15 o 
 -28   3   9       13.72       14.68      2.34 o 
 -27   3   9        4.75        2.11      1.55 o 
 -26   3   9        1.59        1.09      1.09 o 
 -25   3   9       17.71       17.72      1.33 o 
 -24   3   9       28.89       29.28      1.91 o 
 -23   3   9       24.07       25.09      1.79 o 
 -22   3   9       10.98       12.29      1.47 o 
 -21   3   9        4.38        2.74      1.17 o 
 -20   3   9        3.94        0.13      1.05 o 
 -19   3   9        0.26        0.24      0.99 o 
 -18   3   9       10.98       11.28      1.81 o 
 -17   3   9       12.24        8.48      1.19 o 
 -16   3   9        1.17        1.61      0.95 o 
 -15   3   9        1.59        0.23      0.91 o 
 -14   3   9        2.70        1.24      0.97 o 
 -13   3   9      438.84      412.67      6.40 o 
 -12   3   9       83.11       84.99      2.13 o 
 -11   3   9       33.24       33.31      1.43 o 
 -10   3   9        7.54        8.71      1.57 o 
  -9   3   9       28.47       31.50      1.09 o 
  -8   3   9       78.90       80.38      1.68 o 
  -7   3   9       78.58       79.92      1.67 o 
  -6   3   9       21.61       20.21      1.04 o 
  -5   3   9        6.69        9.49      0.77 o 
  -4   3   9      139.35      139.39      2.41 o 
  -3   3   9       34.27       35.10      0.95 o 
  -2   3   9      128.61      128.06      1.95 o 
  -1   3   9       53.35       59.35      1.31 o 
   0   3   9       32.77       33.91      1.01 o 
   1   3   9       24.95       20.24      0.83 o 
   2   3   9        0.00        0.64      0.56 o 
   3   3   9        9.88        9.46      0.71 o 
   4   3   9      311.48      310.13      3.85 o 
   5   3   9      279.39      251.67      4.32 o 
   6   3   9        0.03        1.24      0.74 o 
   7   3   9       47.92       41.38      1.64 o 
   8   3   9       55.15       54.33      1.77 o 
   9   3   9       38.02       41.52      2.44 o 
  10   3   9       28.69       35.30      2.41 o 
  11   3   9       15.28       16.27      1.29 o 
  12   3   9        1.77        2.59      1.02 o 
  13   3   9        7.27       12.76      1.93 o 
  14   3   9       66.00       57.08      2.46 o 
  15   3   9       46.62       54.46      2.81 o 
  16   3   9       15.86       18.50      1.79 o 
  17   3   9        2.99        7.51      1.55 o 
  18   3   9       25.09       30.99      2.20 o 
  19   3   9       10.61       11.45      1.83 o 
  20   3   9        0.04        0.93      1.60 o 
  21   3   9       32.17       31.27      3.01 o 
 -26   4   9        0.24       -1.82      2.17 o 
 -25   4   9       11.15       11.55      2.48 o 
 -24   4   9       20.27       24.87      4.41 o 
 -23   4   9        9.58        9.26      2.03 o 
 -22   4   9        0.15        1.11      1.66 o 
 -21   4   9       20.61       20.20      2.21 o 
 -20   4   9        2.91        3.83      1.68 o 
 -19   4   9       20.08       25.31      2.21 o 
 -18   4   9        0.16       -0.60      1.50 o 
 -17   4   9        7.07        7.34      1.74 o 
 -16   4   9        0.50       -1.22      1.22 o 
 -15   4   9       11.69       10.31      1.66 o 
 -14   4   9       67.64       67.55      2.40 o 
 -13   4   9      390.69      354.58      6.39 o 
 -12   4   9        1.17        2.27      1.07 o 
 -11   4   9       79.84       74.01      2.21 o 
 -10   4   9       21.67       25.15      1.30 o 
  -9   4   9      131.22      131.29      2.72 o 
  -8   4   9       93.14       91.46      2.19 o 
  -7   4   9       33.30       33.87      1.48 o 
  -6   4   9       15.70       14.62      1.01 o 
  -5   4   9       32.24       33.12      1.56 o 
  -4   4   9       23.03       18.06      1.42 o 
  -3   4   9       37.12       34.86      1.01 o 
  -2   4   9      130.21      118.83      2.15 o 
  -1   4   9        0.30        0.38      0.68 o 
   0   4   9       46.54       46.62      1.39 o 
   1   4   9       83.80       80.53      2.24 o 
   2   4   9       96.56       90.06      1.94 o 
   3   4   9       51.23       48.29      1.57 o 
   4   4   9       38.90       33.79      1.34 o 
   5   4   9       95.53       91.99      2.16 o 
   6   4   9       34.73       28.42      1.37 o 
   7   4   9        0.01       -0.93      0.93 o 
   8   4   9        4.15        6.09      1.11 o 
   9   4   9        0.02       -0.71      1.01 o 
  10   4   9        2.55        2.27      1.36 o 
  11   4   9        0.29       -0.97      0.97 o 
  12   4   9        2.98        3.21      1.08 o 
  13   4   9       31.37       31.68      1.97 o 
  14   4   9        0.06        1.66      1.33 o 
  15   4   9        7.99       12.42      1.66 o 
  16   4   9       11.06       11.54      2.15 o 
  17   4   9       16.84       20.58      3.34 o 
  18   4   9        1.60        1.52      1.86 o 
 -21   5   9        9.14        8.29      3.16 o 
 -20   5   9       14.10       18.84      6.34 o 
 -19   5   9       17.83       21.32      3.51 o 
 -18   5   9       47.87       49.05      4.36 o 
 -17   5   9       29.23       30.36      3.52 o 
 -16   5   9        4.74        2.10      2.35 o 
 -15   5   9        0.20       -0.15      2.10 o 
 -14   5   9        7.79        8.16      3.86 o 
 -13   5   9       13.89       11.99      2.75 o 
 -12   5   9        0.09        1.75      1.71 o 
 -11   5   9       70.91       65.03      3.51 o 
 -10   5   9       19.66       19.20      2.33 o 
  -9   5   9       25.24       27.22      2.51 o 
  -8   5   9       21.74       21.29      1.53 o 
  -7   5   9        0.44       -0.44      0.99 o 
  -6   5   9        1.45        1.81      1.11 o 
  -5   5   9       28.53       26.73      2.22 o 
  -4   5   9      206.62      221.60      4.53 o 
  -3   5   9       20.47       18.20      1.27 o 
  -2   5   9       18.93       20.62      1.10 o 
  -1   5   9        1.50        1.63      0.88 o 
   0   5   9        0.01       -0.97      0.97 o 
   1   5   9        7.00        7.42      1.18 o 
   2   5   9       10.08       12.36      1.27 o 
   3   5   9        4.86        5.44      1.03 o 
   4   5   9        2.07        4.40      1.12 o 
   5   5   9       50.92       54.84      1.83 o 
   6   5   9        0.02        0.24      1.02 o 
   7   5   9        5.59        4.32      1.14 o 
   8   5   9        0.24        1.94      1.47 o 
   9   5   9        3.68        3.14      1.93 o 
  10   5   9        0.05       -1.77      1.77 o 
  11   5   9        0.10        0.76      2.53 o 
  12   5   9       14.06       10.19      4.26 o 
  13   5   9       91.29      103.31      8.47 o 
  14   5   9        2.78        6.15      4.15 o 
 -13   6   9        3.79        6.82      2.77 o 
 -12   6   9        0.04        2.51      2.54 o 
 -11   6   9        1.32        2.98      2.51 o 
 -10   6   9        0.46        0.22      2.33 o 
  -9   6   9        0.11       -2.13      2.22 o 
  -8   6   9        0.10        0.60      2.39 o 
  -7   6   9        4.33        3.78      2.45 o 
  -6   6   9       17.73       20.17      4.74 o 
  -5   6   9        0.68        0.53      2.21 o 
  -4   6   9       43.34       42.65      2.13 o 
  -3   6   9        0.51       -1.77      1.77 o 
  -2   6   9       11.95        7.84      2.15 o 
  -1   6   9        0.78        1.93      2.05 o 
   0   6   9       24.66       25.95      2.68 o 
   1   6   9       15.25       20.45      2.18 o 
   2   6   9        0.31       -1.15      1.53 o 
   3   6   9        2.63        2.39      1.63 o 
   4   6   9        0.00       -0.97      3.26 o 
   5   6   9        4.02        0.04      2.20 o 
 -32   0  10       11.16        6.15      3.89 o 
 -31   0  10        0.75        2.72      3.43 o 
 -30   0  10       37.91       46.27      5.69 o 
 -29   0  10       14.59       14.94      3.95 o 
 -28   0  10        0.06        3.21      3.18 o 
 -27   0  10        0.94       -0.61      1.78 o 
 -26   0  10        0.07       -1.29      1.84 o 
 -25   0  10       11.71       12.68      2.34 o 
 -24   0  10      171.26      156.71     13.58 o 
 -23   0  10      660.09      637.59     12.94 o 
 -22   0  10      762.30      799.29     20.86 o 
 -21   0  10      233.03      240.68      7.70 o 
 -20   0  10        7.78        9.23      1.15 o 
 -19   0  10      308.57      298.81      7.51 o 
 -18   0  10      688.81      683.53     10.08 o 
 -17   0  10      836.50      806.65     11.69 o 
 -16   0  10      697.29      662.38      8.93 o 
 -15   0  10      401.15      390.84      5.62 o 
 -14   0  10      106.57      120.25      2.53 o 
 -13   0  10       34.79       34.95      2.30 o 
 -12   0  10       17.14       21.13      1.29 o 
 -11   0  10        0.26        0.12      0.62 o 
 -10   0  10       10.20        9.05      1.39 o 
  -9   0  10      162.95      134.89      7.02 o 
  -8   0  10      577.22      578.17      9.57 o 
  -7   0  10      649.08      693.84     11.05 o 
  -6   0  10      244.35      243.65      4.00 o 
  -5   0  10      107.25       98.61      2.08 o 
  -4   0  10       12.96       14.77      1.02 o 
  -3   0  10       15.68       19.40      0.85 o 
  -2   0  10        0.00        1.94      0.58 o 
  -1   0  10       17.24        9.17      0.73 o 
   0   0  10      131.17      131.57      2.34 o 
   1   0  10      145.57      164.71      2.76 o 
   2   0  10        5.26       10.46      0.91 o 
   3   0  10      196.24      182.18      3.34 o 
   4   0  10      948.59     1019.57     14.47 o 
   5   0  10      365.77      366.91      5.82 o 
   6   0  10      136.98      142.48      3.44 o 
   7   0  10        0.05        0.19      0.92 o 
   8   0  10        0.13       -0.91      0.92 o 
   9   0  10       39.83       36.81      1.97 o 
  10   0  10       85.22       89.11      3.15 o 
  11   0  10       20.03       21.44      2.28 o 
  12   0  10        0.20        2.02      1.62 o 
  13   0  10       73.92       74.90      4.00 o 
  14   0  10      100.04      108.13      4.94 o 
  15   0  10      363.86      338.37     10.09 o 
  16   0  10      239.74      212.99     14.72 o 
  17   0  10       12.85       14.03      3.35 o 
  18   0  10       45.95       42.12      6.61 o 
  19   0  10      108.31      104.38      5.19 o 
  20   0  10       57.50       52.93      4.01 o 
  21   0  10        0.11       -0.17      3.18 o 
  22   0  10        1.14        0.09      3.18 o 
  23   0  10        0.00       -2.83      2.83 o 
  24   0  10        3.37        9.62      4.26 o 
 -32   1  10        0.46        1.87      2.55 o 
 -31   1  10        4.29        5.84      3.15 o 
 -30   1  10       17.90       26.13      3.35 o 
 -29   1  10       83.87       82.58      3.98 o 
 -28   1  10       56.53       55.50      2.88 o 
 -27   1  10       59.47       58.35      2.48 o 
 -26   1  10       53.22       50.93      2.83 o 
 -25   1  10       21.30       19.14      1.39 o 
 -24   1  10        0.18        1.50      0.98 o 
 -23   1  10       48.48       48.51      1.82 o 
 -22   1  10      275.40      263.37      4.58 o 
 -21   1  10       40.70       40.88      1.65 o 
 -20   1  10      634.73      594.95      8.34 o 
 -19   1  10      543.80      519.58     10.15 o 
 -18   1  10      243.06      241.24      3.67 o 
 -17   1  10       71.20       69.33      1.60 o 
 -16   1  10        0.73        0.49      0.58 o 
 -15   1  10       54.94       48.95      1.18 o 
 -14   1  10      240.55      222.86      2.79 o 
 -13   1  10     1064.30     1078.81     10.73 o 
 -12   1  10      120.66       99.54      1.60 o 
 -11   1  10      298.42      286.71      3.10 o 
 -10   1  10      136.78      143.86      1.84 o 
  -9   1  10       13.71       20.33      0.69 o 
  -8   1  10        1.19        1.97      0.48 o 
  -7   1  10       12.13       12.01      0.64 o 
  -6   1  10       84.41       85.67      1.40 o 
  -5   1  10      309.21      333.95      3.93 o 
  -4   1  10     1248.48     1402.70     14.47 o 
  -3   1  10       72.96       91.86      1.56 o 
  -2   1  10      109.97      102.54      1.79 o 
  -1   1  10      670.72      666.01      7.68 o 
   0   1  10      501.18      499.54      5.99 o 
   1   1  10       85.73       81.37      1.62 o 
   2   1  10        0.95        2.26      0.56 o 
   3   1  10        4.01        7.78      0.65 o 
   4   1  10      131.06      140.23      2.26 o 
   5   1  10       16.26       19.23      0.90 o 
   6   1  10       90.92       95.89      1.87 o 
   7   1  10        5.30        4.63      0.88 o 
   8   1  10       97.97       95.58      2.54 o 
   9   1  10      240.42      228.53      5.26 o 
  10   1  10      189.52      179.50      3.76 o 
  11   1  10       45.98       42.45      2.05 o 
  12   1  10        6.57        6.15      1.14 o 
  13   1  10      353.24      333.50      6.04 o 
  14   1  10      159.74      135.86      8.54 o 
  15   1  10        8.91        7.44      1.50 o 
  16   1  10       12.75       10.72      1.64 o 
  17   1  10        0.17        0.08      1.63 o 
  18   1  10       34.69       37.41      2.84 o 
  19   1  10       80.71       87.48      4.84 o 
  20   1  10       51.82       54.46      3.46 o 
  21   1  10        2.04        3.63      1.94 o 
  22   1  10       10.30       10.18      2.36 o 
  23   1  10       67.75       65.90      5.52 o 
  24   1  10       32.95       44.57      4.41 o 
 -31   2  10        3.53       -0.97      1.97 o 
 -30   2  10        0.02        2.15      1.75 o 
 -29   2  10        0.11       -1.37      1.37 o 
 -28   2  10        0.35       -1.60      1.83 o 
 -27   2  10        6.63        7.15      1.36 o 
 -26   2  10       36.38       36.59      1.85 o 
 -25   2  10       70.90       67.31      2.30 o 
 -24   2  10       56.99       54.17      2.27 o 
 -23   2  10        7.22        6.16      0.97 o 
 -22   2  10        5.55        7.99      0.96 o 
 -21   2  10        2.70        3.16      0.82 o 
 -20   2  10       67.52       66.26      1.96 o 
 -19   2  10        1.44        0.71      0.69 o 
 -18   2  10        7.46        5.90      0.74 o 
 -17   2  10        2.35        2.12      0.63 o 
 -16   2  10       37.09       33.77      1.21 o 
 -15   2  10      104.91       93.15      2.40 o 
 -14   2  10      237.84      208.22      3.82 o 
 -13   2  10      269.60      266.11      4.55 o 
 -12   2  10       91.93       97.47      1.66 o 
 -11   2  10       13.77       12.07      0.63 o 
 -10   2  10       69.09       57.78      1.22 o 
  -9   2  10       38.51       34.28      1.12 o 
  -8   2  10       11.92        9.97      0.65 o 
  -7   2  10       20.01       18.71      0.76 o 
  -6   2  10       93.00       91.85      1.60 o 
  -5   2  10      127.54      133.58      2.12 o 
  -4   2  10      136.68      145.33      2.42 o 
  -3   2  10      570.82      583.79      6.85 o 
  -2   2  10       25.63       21.98      0.91 o 
  -1   2  10        0.73        0.61      0.61 o 
   0   2  10       11.65       15.27      0.82 o 
   1   2  10       91.15       96.03      1.82 o 
   2   2  10      193.70      199.35      2.92 o 
   3   2  10      106.12      107.86      2.15 o 
   4   2  10       42.17       46.99      1.35 o 
   5   2  10        1.47        1.02      0.70 o 
   6   2  10       31.28       27.47      1.18 o 
   7   2  10        1.37       -0.12      0.78 o 
   8   2  10        3.46        4.95      0.89 o 
   9   2  10        1.57        1.06      0.83 o 
  10   2  10        0.48        1.51      0.93 o 
  11   2  10        2.12        3.05      1.02 o 
  12   2  10        2.87        1.58      1.22 o 
  13   2  10       23.91       27.13      1.85 o 
  14   2  10        0.53        0.07      1.33 o 
  15   2  10       39.40       39.96      2.21 o 
  16   2  10        2.61        4.27      1.45 o 
  17   2  10        5.27        8.68      2.14 o 
  18   2  10        2.35        2.55      1.89 o 
  19   2  10        0.52       -1.69      1.69 o 
  20   2  10        1.29        0.58      1.88 o 
  21   2  10        6.41        4.42      2.29 o 
  22   2  10        0.18        0.88      2.08 o 
 -29   3  10       84.41       81.95      3.84 o 
 -28   3  10        1.00        2.46      1.90 o 
 -27   3  10       28.87       31.37      2.17 o 
 -26   3  10       24.02       26.61      1.61 o 
 -25   3  10        7.77        7.88      1.60 o 
 -24   3  10        0.16        0.45      0.82 o 
 -23   3  10        1.05        1.48      1.21 o 
 -22   3  10        2.73        4.99      1.33 o 
 -21   3  10        0.08       -0.60      1.06 o 
 -20   3  10        0.71       -0.17      1.05 o 
 -19   3  10        0.08        0.01      1.02 o 
 -18   3  10        1.47        2.41      1.05 o 
 -17   3  10        1.52       -0.15      0.97 o 
 -16   3  10        2.16        2.17      1.02 o 
 -15   3  10       36.24       33.71      1.70 o 
 -14   3  10       86.97       82.43      2.35 o 
 -13   3  10       85.24       72.06      2.20 o 
 -12   3  10      565.02      507.35      7.93 o 
 -11   3  10       24.18       27.97      1.54 o 
 -10   3  10      370.45      350.74      6.08 o 
  -9   3  10      362.61      341.82      5.42 o 
  -8   3  10      172.26      172.80      2.91 o 
  -7   3  10       31.00       31.00      1.25 o 
  -6   3  10        3.12        2.49      0.62 o 
  -5   3  10       21.69       26.69      0.91 o 
  -4   3  10       32.17       31.09      1.06 o 
  -3   3  10       39.04       44.46      1.16 o 
  -2   3  10       20.27       20.77      0.86 o 
  -1   3  10       31.58       33.59      1.19 o 
   0   3  10       29.53       32.52      1.67 o 
   1   3  10       26.77       29.49      1.14 o 
   2   3  10       10.49       12.00      0.79 o 
   3   3  10        0.12        0.53      0.68 o 
   4   3  10      220.34      194.59      2.97 o 
   5   3  10      722.28      690.39      8.78 o 
   6   3  10       27.75       25.94      1.43 o 
   7   3  10        0.56        1.48      0.83 o 
   8   3  10        5.17        3.32      1.02 o 
   9   3  10        7.43        5.87      1.11 o 
  10   3  10        0.28        0.22      1.09 o 
  11   3  10        9.58        5.34      1.30 o 
  12   3  10       15.06       18.02      1.66 o 
  13   3  10       13.03       10.03      1.52 o 
  14   3  10        4.26        6.51      1.66 o 
  15   3  10        5.45        3.04      1.99 o 
  16   3  10       17.70       15.94      1.83 o 
  17   3  10        9.61       11.17      2.26 o 
  18   3  10        3.65        5.21      2.05 o 
  19   3  10        0.12       -0.65      1.83 o 
  20   3  10        0.82        2.01      1.98 o 
 -25   4  10        4.53        4.73      1.99 o 
 -24   4  10       21.80       27.56      2.61 o 
 -23   4  10       28.70       28.17      2.53 o 
 -22   4  10        2.93        2.13      2.29 o 
 -21   4  10        0.85       -0.37      1.97 o 
 -20   4  10        1.99        0.90      2.14 o 
 -19   4  10        4.98        5.64      1.66 o 
 -18   4  10        4.55        5.84      1.64 o 
 -17   4  10        4.75        1.99      1.49 o 
 -16   4  10        6.08        4.95      1.57 o 
 -15   4  10        9.31       10.82      1.34 o 
 -14   4  10       33.09       36.17      2.05 o 
 -13   4  10       25.26       33.35      2.12 o 
 -12   4  10      124.21      115.93      3.30 o 
 -11   4  10        1.37        1.37      1.01 o 
 -10   4  10       52.45       54.27      1.97 o 
  -9   4  10       73.78       69.48      2.01 o 
  -8   4  10        2.37        0.44      0.92 o 
  -7   4  10       43.00       44.51      2.78 o 
  -6   4  10      126.09      122.80      2.82 o 
  -5   4  10       77.71       82.30      1.86 o 
  -4   4  10        9.05        8.55      0.77 o 
  -3   4  10        0.54       -0.63      0.66 o 
  -2   4  10       34.37       36.74      1.38 o 
  -1   4  10       19.77       22.57      1.19 o 
   0   4  10        0.63        0.67      0.77 o 
   1   4  10        4.86        4.34      0.94 o 
   2   4  10        3.97        4.28      0.95 o 
   3   4  10       12.59       10.31      1.06 o 
   4   4  10       12.52       17.00      1.17 o 
   5   4  10        0.06        1.89      1.00 o 
   6   4  10      170.19      175.15      7.43 o 
   7   4  10        1.45        3.21      1.45 o 
   8   4  10       33.91       32.24      2.14 o 
   9   4  10       42.66       40.32      3.05 o 
  10   4  10       25.76       26.23      2.03 o 
  11   4  10        3.98        3.49      1.50 o 
  12   4  10        2.00        4.37      2.16 o 
  13   4  10        7.96        9.61      1.80 o 
  14   4  10       26.59       31.00      2.39 o 
  15   4  10        6.45        2.09      2.32 o 
  16   4  10        5.08        4.09      2.29 o 
  17   4  10        0.67        1.76      2.34 o 
 -21   5  10       78.71       82.67      7.73 o 
 -20   5  10       16.82       24.46      5.11 o 
 -19   5  10       36.69       42.38      4.07 o 
 -18   5  10       20.05       25.89      3.64 o 
 -17   5  10        2.45        1.83      1.99 o 
 -16   5  10       46.12       45.93      3.27 o 
 -15   5  10       52.12       55.17      3.52 o 
 -14   5  10        7.74        8.27      2.11 o 
 -13   5  10        1.38        0.28      1.85 o 
 -12   5  10       38.62       37.00      2.91 o 
 -11   5  10        3.61        3.87      1.98 o 
 -10   5  10        5.57        5.94      1.90 o 
  -9   5  10        4.90        4.09      1.81 o 
  -8   5  10       35.04       31.38      1.86 o 
  -7   5  10       27.56       27.60      2.10 o 
  -6   5  10        0.00        1.58      1.10 o 
  -5   5  10       94.16       94.96      2.24 o 
  -4   5  10       13.30       12.95      1.01 o 
  -3   5  10       63.43       63.16      1.90 o 
  -2   5  10        1.64        0.65      0.99 o 
  -1   5  10       24.45       22.21      1.46 o 
   0   5  10       16.11       14.51      1.36 o 
   1   5  10        0.00       -0.68      1.05 o 
   2   5  10        6.19        7.04      1.25 o 
   3   5  10        4.24        4.35      1.39 o 
   4   5  10       32.61       30.04      1.73 o 
   5   5  10        1.93        0.87      1.29 o 
   6   5  10        1.42        0.57      1.45 o 
   7   5  10       28.77       33.84      2.31 o 
   8   5  10       11.31       10.55      3.08 o 
   9   5  10        0.05       -0.13      2.03 o 
  10   5  10        8.14        6.18      2.33 o 
  11   5  10        5.71        4.22      2.23 o 
  12   5  10        8.40        9.42      2.49 o 
 -11   6  10        0.23       -0.67      2.35 o 
 -10   6  10        3.05        5.04      2.70 o 
  -9   6  10        3.04        6.28      2.59 o 
  -8   6  10        0.89        6.55      2.64 o 
  -7   6  10        0.27        1.54      2.45 o 
  -6   6  10        2.86        3.71      3.23 o 
  -5   6  10       48.17       59.32      4.39 o 
  -4   6  10        3.66        6.32      3.41 o 
  -3   6  10        3.81        6.41      3.41 o 
  -2   6  10       25.30       25.09      2.42 o 
  -1   6  10        1.96        1.93      1.73 o 
   0   6  10        6.94        7.82      1.95 o 
   1   6  10       14.81       14.14      2.13 o 
   2   6  10       13.70       14.14      2.41 o 
 -32   1  11        4.10        9.41      2.92 o 
 -31   1  11       38.17       40.50      3.95 o 
 -30   1  11       26.75       33.37      3.71 o 
 -29   1  11        1.02        1.20      1.83 o 
 -28   1  11        1.98        1.80      1.53 o 
 -27   1  11        1.40        0.24      1.52 o 
 -26   1  11        1.12        0.31      1.23 o 
 -25   1  11        4.20        4.11      1.29 o 
 -24   1  11        0.11       -0.26      0.99 o 
 -23   1  11        8.61        8.14      1.15 o 
 -22   1  11       21.51       22.94      1.41 o 
 -21   1  11      303.39      310.24      5.74 o 
 -20   1  11        0.29        0.02      0.87 o 
 -19   1  11       19.04       17.53      1.08 o 
 -18   1  11      107.06       97.80      2.13 o 
 -17   1  11      263.67      251.06      3.59 o 
 -16   1  11      275.93      274.50      3.58 o 
 -15   1  11       64.31       61.94      1.37 o 
 -14   1  11       67.06       73.66      1.55 o 
 -13   1  11        9.91       16.91      0.84 o 
 -12   1  11      365.76      345.53      3.69 o 
 -11   1  11      295.33      292.42      3.42 o 
 -10   1  11      167.66      171.62      2.42 o 
  -9   1  11       64.39       68.24      1.53 o 
  -8   1  11        2.13        1.95      0.59 o 
  -7   1  11       21.96       22.96      1.08 o 
  -6   1  11       19.39       22.64      0.83 o 
  -5   1  11       62.85       85.48      1.81 o 
  -4   1  11      742.74      805.09      8.66 o 
  -3   1  11       42.57       35.54      1.10 o 
  -2   1  11       56.99       49.38      1.20 o 
  -1   1  11       24.81       22.72      0.98 o 
   0   1  11       13.79       17.25      0.89 o 
   1   1  11      119.39      125.90      2.17 o 
   2   1  11       93.30       92.27      2.07 o 
   3   1  11        0.01       -0.63      0.63 o 
   4   1  11      147.86      150.40      2.45 o 
   5   1  11       94.87       98.57      1.94 o 
   6   1  11       92.51       95.48      2.31 o 
   7   1  11       34.56       31.51      1.86 o 
   8   1  11        2.08        2.10      0.98 o 
   9   1  11        6.78        5.89      1.13 o 
  10   1  11       20.39       16.87      1.38 o 
  11   1  11        1.02       -0.49      1.10 o 
  12   1  11       83.21       80.96      2.97 o 
  13   1  11      103.61       99.87      4.60 o 
  14   1  11        1.12        1.25      1.39 o 
  15   1  11        6.62        6.56      1.51 o 
  16   1  11       15.22       15.04      2.20 o 
  17   1  11        3.76        4.11      2.49 o 
  18   1  11        0.09       -1.26      1.65 o 
  19   1  11        0.71       -1.67      1.67 o 
  20   1  11        0.00       -1.85      2.12 o 
  21   1  11       86.29       92.39      6.72 o 
  22   1  11        1.77        1.47      3.17 o 
 -30   2  11        0.27        0.86      1.67 o 
 -29   2  11        0.17       -0.96      1.44 o 
 -28   2  11        0.06       -1.34      1.34 o 
 -27   2  11        0.22        0.03      1.18 o 
 -26   2  11        1.02       -1.12      1.12 o 
 -25   2  11        1.25       -0.04      1.17 o 
 -24   2  11        0.18       -0.71      1.01 o 
 -23   2  11       10.52       12.30      1.10 o 
 -22   2  11        0.62       -0.66      0.83 o 
 -21   2  11      158.28      144.86      3.31 o 
 -20   2  11        4.57        4.44      0.87 o 
 -19   2  11       11.34       10.67      0.94 o 
 -18   2  11       25.65       23.66      1.10 o 
 -17   2  11        9.04        7.91      0.80 o 
 -16   2  11        5.84        3.80      0.71 o 
 -15   2  11      132.37      122.12      2.29 o 
 -14   2  11      747.23      704.09      9.52 o 
 -13   2  11      177.25      181.77      2.89 o 
 -12   2  11      108.93       97.73      2.89 o 
 -11   2  11       28.05       29.11      0.94 o 
 -10   2  11        1.74        0.97      0.58 o 
  -9   2  11       91.42       92.14      1.67 o 
  -8   2  11      308.94      290.87      3.63 o 
  -7   2  11      392.85      364.82      4.35 o 
  -6   2  11      227.21      208.62      2.99 o 
  -5   2  11      359.72      364.94      4.63 o 
  -4   2  11      273.57      286.35      3.83 o 
  -3   2  11        1.37       -0.11      0.58 o 
  -2   2  11       48.88       40.67      1.42 o 
  -1   2  11      119.62      111.91      2.05 o 
   0   2  11       77.15       77.83      1.69 o 
   1   2  11       18.62       21.78      1.01 o 
   2   2  11        2.23       -0.09      0.52 o 
   3   2  11      133.84      136.23      2.35 o 
   4   2  11        5.16        4.15      0.82 o 
   5   2  11        4.87        3.57      0.84 o 
   6   2  11        0.05       -0.87      0.87 o 
   7   2  11        9.83        6.72      1.11 o 
   8   2  11        3.67        1.11      0.94 o 
   9   2  11        3.59        4.25      1.08 o 
  10   2  11       10.75       10.05      1.24 o 
  11   2  11        4.52        7.14      1.86 o 
  12   2  11       50.24       41.77      2.66 o 
  13   2  11       66.47       64.57      2.71 o 
  14   2  11       22.22       18.38      2.57 o 
  15   2  11        6.11        6.27      2.29 o 
  16   2  11        1.00       -0.07      1.69 o 
  17   2  11       12.83       14.10      2.27 o 
  18   2  11       25.59       26.38      2.74 o 
  19   2  11       19.18       17.83      2.57 o 
  20   2  11        0.00        2.17      2.07 o 
  21   2  11        5.07        8.46      4.21 o 
 -28   3  11        5.43        1.02      1.89 o 
 -27   3  11        4.68        2.29      1.53 o 
 -26   3  11        1.04        1.73      1.44 o 
 -25   3  11       12.28       11.59      1.34 o 
 -24   3  11        9.41        7.33      1.47 o 
 -23   3  11        0.60        0.13      0.83 o 
 -22   3  11        2.72        2.04      0.92 o 
 -21   3  11       51.28       54.43      2.37 o 
 -20   3  11       52.92       58.46      2.70 o 
 -19   3  11       45.56       47.38      2.14 o 
 -18   3  11       11.41       13.49      1.43 o 
 -17   3  11        0.49       -1.00      1.00 o 
 -16   3  11        5.04        4.04      1.11 o 
 -15   3  11        4.14        2.27      1.01 o 
 -14   3  11      108.73      101.55      2.67 o 
 -13   3  11        6.86        8.07      1.15 o 
 -12   3  11       59.92       62.11      3.63 o 
 -11   3  11      337.90      319.62      8.54 o 
 -10   3  11      569.08      539.61      8.75 o 
  -9   3  11      300.58      280.66      4.75 o 
  -8   3  11       44.09       43.16      1.20 o 
  -7   3  11       14.00       11.69      0.79 o 
  -6   3  11       93.66       91.48      1.83 o 
  -5   3  11      365.53      335.66      4.70 o 
  -4   3  11       44.86       54.34      1.43 o 
  -3   3  11        4.90        3.56      0.71 o 
  -2   3  11       10.92       12.01      0.92 o 
  -1   3  11        9.18       10.64      0.78 o 
   0   3  11        4.54        3.24      0.78 o 
   1   3  11       51.23       45.76      1.36 o 
   2   3  11       34.69       35.65      1.22 o 
   3   3  11        2.88        1.75      0.75 o 
   4   3  11       15.82       20.19      1.62 o 
   5   3  11      246.77      240.13      4.15 o 
   6   3  11        0.85        1.26      0.98 o 
   7   3  11        2.34        0.89      1.17 o 
   8   3  11        7.27        7.16      1.36 o 
   9   3  11        0.27        2.09      1.22 o 
  10   3  11       16.22       16.24      1.63 o 
  11   3  11       22.75       23.69      1.86 o 
  12   3  11        4.42        9.04      1.53 o 
  13   3  11        0.14       -0.22      1.31 o 
  14   3  11        8.06        7.82      1.62 o 
  15   3  11        4.35        3.99      1.56 o 
  16   3  11        0.04       -0.76      1.89 o 
  17   3  11        1.14        0.67      1.93 o 
  18   3  11        1.05        3.26      2.09 o 
  19   3  11        0.83       -1.27      2.00 o 
 -25   4  11       31.41       35.25      2.82 o 
 -24   4  11       10.34       12.36      2.15 o 
 -23   4  11        7.21        7.55      2.02 o 
 -22   4  11       67.60       65.53      4.17 o 
 -21   4  11       17.12       22.20      2.29 o 
 -20   4  11        0.43       -1.37      1.46 o 
 -19   4  11       18.21       17.87      2.12 o 
 -18   4  11       10.02        6.18      1.68 o 
 -17   4  11        3.62        1.97      1.79 o 
 -16   4  11       49.29       51.23      2.25 o 
 -15   4  11      106.35      103.98      3.57 o 
 -14   4  11      164.40      163.85      3.96 o 
 -13   4  11       52.54       48.88      2.01 o 
 -12   4  11        1.07        2.01      1.07 o 
 -11   4  11      112.14      105.29      2.80 o 
 -10   4  11       39.07       39.89      1.79 o 
  -9   4  11        2.60        3.18      1.13 o 
  -8   4  11       28.22       24.67      1.64 o 
  -7   4  11       28.42       28.36      1.33 o 
  -6   4  11       13.77       13.34      0.99 o 
  -5   4  11      237.88      230.08      3.63 o 
  -4   4  11      166.39      164.24      2.82 o 
  -3   4  11       52.89       57.79      2.57 o 
  -2   4  11        0.57        0.24      0.85 o 
  -1   4  11       29.48       25.55      1.49 o 
   0   4  11       45.52       45.28      1.86 o 
   1   4  11       39.85       39.78      1.89 o 
   2   4  11        6.89        5.10      1.12 o 
   3   4  11       24.88       26.07      1.55 o 
   4   4  11       84.25       79.04      2.47 o 
   5   4  11       38.00       33.38      2.23 o 
   6   4  11       24.60       25.12      2.03 o 
   7   4  11       18.71       19.73      2.53 o 
   8   4  11        2.63        3.25      1.55 o 
   9   4  11        1.23        2.39      1.52 o 
  10   4  11       25.06       27.97      2.25 o 
  11   4  11       76.97       78.23      4.63 o 
  12   4  11        1.37        0.31      1.61 o 
  13   4  11        2.58        2.27      1.75 o 
  14   4  11        0.02       -1.51      1.63 o 
  15   4  11        2.66        3.52      2.39 o 
  16   4  11       14.23       11.38      2.78 o 
 -20   5  11       80.01       87.44      5.54 o 
 -19   5  11        8.85       12.70      2.54 o 
 -18   5  11        2.09        1.63      2.14 o 
 -17   5  11       12.37       12.66      2.48 o 
 -16   5  11       18.97       17.47      2.60 o 
 -15   5  11       14.70       19.38      2.56 o 
 -14   5  11        5.05        4.18      2.06 o 
 -13   5  11        1.70       -0.09      2.47 o 
 -12   5  11        0.79        2.82      1.86 o 
 -11   5  11        4.90        5.18      1.98 o 
 -10   5  11        0.00       -1.54      1.54 o 
  -9   5  11        1.20       -0.31      1.42 o 
  -8   5  11        2.85        1.95      1.25 o 
  -7   5  11        1.21        0.70      0.92 o 
  -6   5  11        3.39        2.43      0.89 o 
  -5   5  11        1.67        3.03      0.98 o 
  -4   5  11        0.04        1.39      0.97 o 
  -3   5  11       54.77       58.37      2.25 o 
  -2   5  11       10.89       10.77      1.39 o 
  -1   5  11       58.31       51.98      2.13 o 
   0   5  11       37.27       36.09      2.03 o 
   1   5  11       12.44       13.88      1.46 o 
   2   5  11        0.63        3.16      1.25 o 
   3   5  11        3.40        2.51      1.39 o 
   4   5  11        0.93        1.42      1.36 o 
   5   5  11        4.76        4.14      1.68 o 
   6   5  11       12.64       17.06      2.07 o 
   7   5  11        4.54       10.40      2.48 o 
   8   5  11        3.34        5.41      2.31 o 
   9   5  11        2.46        2.53      2.52 o 
  10   5  11        1.92        0.02      2.07 o 
  11   5  11        4.74        2.67      2.69 o 
  -8   6  11        2.82        1.34      3.63 o 
  -7   6  11        0.43       -1.49      3.83 o 
  -6   6  11        1.44        0.99      2.45 o 
  -5   6  11       20.11       31.71      4.75 o 
  -4   6  11       16.79       14.48      2.75 o 
  -3   6  11        0.38       -0.39      2.15 o 
  -2   6  11        3.42        2.17      1.82 o 
 -32   0  12       12.07       14.68      4.64 o 
 -31   0  12       41.52       43.90      5.81 o 
 -30   0  12       20.05       18.31      4.55 o 
 -29   0  12        1.52        2.09      3.23 o 
 -28   0  12        0.70       -2.35      2.35 o 
 -27   0  12        4.18        0.64      2.06 o 
 -26   0  12        3.28        3.89      2.98 o 
 -25   0  12        1.61        3.55      3.00 o 
 -24   0  12        0.25        1.99      2.60 o 
 -23   0  12       37.72       29.74      2.87 o 
 -22   0  12      674.39      668.15     23.48 o 
 -21   0  12      153.86      149.75      5.76 o 
 -20   0  12        0.99        0.42      1.35 o 
 -19   0  12       38.25       32.21      2.11 o 
 -18   0  12        1.58        1.80      1.10 o 
 -17   0  12       32.67       37.11      2.12 o 
 -16   0  12       97.18       99.77      3.42 o 
 -15   0  12      118.78      119.03      3.68 o 
 -14   0  12      168.54      159.56      7.59 o 
 -13   0  12       83.15       88.05      2.57 o 
 -12   0  12        1.89       -0.04      1.05 o 
 -11   0  12      186.54      172.90      4.44 o 
 -10   0  12      384.07      385.05      8.25 o 
  -9   0  12      250.68      252.93      7.74 o 
  -8   0  12       14.36       15.89      1.22 o 
  -7   0  12       21.88       17.73      1.91 o 
  -6   0  12        0.67       -0.03      1.07 o 
  -5   0  12     1846.53     2155.72     29.53 o 
  -4   0  12      997.40     1100.45     18.02 o 
  -3   0  12      110.25      111.18      2.49 o 
  -2   0  12        7.37        6.17      0.92 o 
  -1   0  12       12.34        8.90      0.95 o 
   0   0  12        0.01        0.95      0.92 o 
   1   0  12       36.26       39.65      3.03 o 
   2   0  12      172.69      158.87      3.57 o 
   3   0  12      401.63      382.16      6.93 o 
   4   0  12      150.82      139.17      4.27 o 
   5   0  12       15.79       15.98      2.15 o 
   6   0  12      381.62      383.98     10.57 o 
   7   0  12      726.20      696.80     17.32 o 
   8   0  12      546.20      511.91     13.52 o 
   9   0  12      127.20      125.21      5.18 o 
  10   0  12        0.52        3.45      1.81 o 
  11   0  12        6.66        9.10      2.45 o 
  12   0  12     1024.37      976.70     23.71 o 
  13   0  12      204.60      183.93      9.41 o 
  14   0  12        5.04        4.51      2.21 o 
  15   0  12       58.72       53.86      3.80 o 
  16   0  12       26.40       26.89      4.51 o 
  17   0  12       13.82       16.54      2.88 o 
  18   0  12       17.85       13.85      3.56 o 
  19   0  12       11.55        8.80      2.67 o 
  20   0  12        2.01       -1.17      3.38 o 
  21   0  12        5.55        8.01      4.06 o 
  22   0  12        8.42        8.16      4.18 o 
 -31   1  12        0.23        1.86      2.54 o 
 -30   1  12       17.79       20.66      2.63 o 
 -29   1  12        0.15       -0.58      1.87 o 
 -28   1  12        8.87        8.19      2.08 o 
 -27   1  12       15.23       14.27      1.90 o 
 -26   1  12       11.07       11.79      1.80 o 
 -25   1  12        0.36       -1.13      1.13 o 
 -24   1  12        5.65        4.60      1.26 o 
 -23   1  12        3.90        3.86      1.08 o 
 -22   1  12        0.10        1.54      1.09 o 
 -21   1  12       24.24       26.55      1.61 o 
 -20   1  12        9.49        7.34      1.17 o 
 -19   1  12       51.69       47.96      1.72 o 
 -18   1  12       61.91       61.65      1.64 o 
 -17   1  12       36.69       36.73      1.18 o 
 -16   1  12        0.44        1.26      0.65 o 
 -15   1  12       39.19       38.11      1.49 o 
 -14   1  12        2.64        1.47      0.68 o 
 -13   1  12      114.30      116.57      1.99 o 
 -12   1  12        1.11        1.98      0.63 o 
 -11   1  12        0.08       -0.60      0.60 o 
 -10   1  12        8.11        7.39      0.76 o 
  -9   1  12       45.07       40.65      1.21 o 
  -8   1  12       78.37       74.52      1.62 o 
  -7   1  12       29.89       34.57      1.29 o 
  -6   1  12       24.40       20.51      0.87 o 
  -5   1  12      244.13      230.63      3.27 o 
  -4   1  12      272.96      292.92      3.91 o 
  -3   1  12       42.03       41.32      1.73 o 
  -2   1  12      314.96      292.29      3.94 o 
  -1   1  12      288.36      261.47      3.63 o 
   0   1  12       54.79       48.49      1.97 o 
   1   1  12       57.17       54.31      1.50 o 
   2   1  12      390.06      384.65      5.00 o 
   3   1  12      215.53      206.75      3.14 o 
   4   1  12      323.21      317.88      5.63 o 
   5   1  12       12.82       12.48      1.24 o 
   6   1  12        0.49       -0.85      0.89 o 
   7   1  12        4.02        5.29      1.08 o 
   8   1  12        5.25        5.88      1.32 o 
   9   1  12        3.06        4.20      1.31 o 
  10   1  12        6.66        7.48      1.43 o 
  11   1  12       48.94       52.01      2.53 o 
  12   1  12      109.74       99.69      3.49 o 
  13   1  12      177.00      169.37      4.62 o 
  14   1  12        1.24        2.09      1.39 o 
  15   1  12        1.49        2.44      1.52 o 
  16   1  12        1.84        1.77      1.80 o 
  17   1  12        6.21        9.15      2.13 o 
  18   1  12        9.24        5.76      2.12 o 
  19   1  12        7.20        9.68      2.28 o 
  20   1  12       30.86       32.09      3.70 o 
  21   1  12        0.64       -0.10      1.96 o 
 -30   2  12      153.91      166.21      5.27 o 
 -29   2  12        0.01        0.32      1.47 o 
 -28   2  12        4.19        2.74      1.48 o 
 -27   2  12        4.86        5.19      1.54 o 
 -26   2  12        4.73        5.52      1.32 o 
 -25   2  12        1.35        0.67      1.15 o 
 -24   2  12        3.01        2.42      1.16 o 
 -23   2  12       38.99       37.99      1.77 o 
 -22   2  12       23.28       25.70      1.53 o 
 -21   2  12        3.48        3.46      0.93 o 
 -20   2  12       67.26       65.78      2.55 o 
 -19   2  12       35.57       37.59      1.42 o 
 -18   2  12        0.67        0.20      0.80 o 
 -17   2  12       68.73       66.34      1.71 o 
 -16   2  12       85.78       85.54      1.98 o 
 -15   2  12        7.26        8.78      0.98 o 
 -14   2  12      177.65      178.86      3.24 o 
 -13   2  12     1445.21     1438.52     18.55 o 
 -12   2  12      111.32      105.95      2.46 o 
 -11   2  12       23.97       20.91      1.02 o 
 -10   2  12        0.66       -0.73      0.73 o 
  -9   2  12       80.58       81.97      2.02 o 
  -8   2  12      122.93      121.98      2.33 o 
  -7   2  12       10.50       10.19      0.82 o 
  -6   2  12       95.44       93.41      2.27 o 
  -5   2  12       69.91       64.62      1.60 o 
  -4   2  12        3.90        4.69      0.75 o 
  -3   2  12      180.95      189.68      2.90 o 
  -2   2  12      220.24      209.90      3.13 o 
  -1   2  12      111.58       99.65      1.97 o 
   0   2  12        5.06        4.60      0.83 o 
   1   2  12       12.91       14.26      1.09 o 
   2   2  12       36.03       36.38      1.48 o 
   3   2  12      560.23      563.25      8.07 o 
   4   2  12      508.41      484.38      7.88 o 
   5   2  12       52.82       53.90      2.03 o 
   6   2  12        9.66       11.07      1.24 o 
   7   2  12        2.01        1.77      1.02 o 
   8   2  12        4.91        2.61      1.07 o 
   9   2  12       46.99       38.46      1.84 o 
  10   2  12       43.56       38.65      2.14 o 
  11   2  12        1.94       -0.18      1.46 o 
  12   2  12        2.19        2.34      3.05 o 
  13   2  12        0.06       -0.76      1.57 o 
  14   2  12        4.58        4.89      2.50 o 
  15   2  12       22.27       17.85      2.55 o 
  16   2  12       15.21       13.11      2.34 o 
  17   2  12        4.18        4.72      2.09 o 
  18   2  12        0.05       -1.00      1.92 o 
  19   2  12        0.03       -0.91      2.02 o 
  20   2  12       76.05       77.26      4.28 o 
 -28   3  12        4.08        1.80      1.57 o 
 -27   3  12        3.21        1.67      1.52 o 
 -26   3  12       23.94       21.66      1.98 o 
 -25   3  12       39.18       39.65      2.29 o 
 -24   3  12       18.43       17.20      1.44 o 
 -23   3  12        4.37        5.55      1.03 o 
 -22   3  12        1.44        2.84      0.93 o 
 -21   3  12      102.22      106.49      2.32 o 
 -20   3  12       31.50       31.29      1.26 o 
 -19   3  12        0.64        1.13      0.73 o 
 -18   3  12       35.62       38.54      1.78 o 
 -17   3  12       60.81       62.06      1.94 o 
 -16   3  12       26.10       23.88      1.55 o 
 -15   3  12        0.18       -0.22      0.98 o 
 -14   3  12      155.52      157.10      3.58 o 
 -13   3  12        7.49       11.98      0.84 o 
 -12   3  12      216.43      214.67      4.83 o 
 -11   3  12      123.79      122.18      2.34 o 
 -10   3  12       32.09       31.53      1.26 o 
  -9   3  12        7.61        7.11      0.85 o 
  -8   3  12      182.07      175.41      4.20 o 
  -7   3  12      369.95      374.62      4.95 o 
  -6   3  12      193.49      190.14      3.16 o 
  -5   3  12      150.35      134.05      2.54 o 
  -4   3  12       58.84       59.69      1.68 o 
  -3   3  12      127.45      124.61      2.39 o 
  -2   3  12      142.13      141.77      2.48 o 
  -1   3  12       66.95       66.96      2.66 o 
   0   3  12        3.53        4.92      0.89 o 
   1   3  12        6.12        4.96      0.90 o 
   2   3  12        7.38        7.55      0.98 o 
   3   3  12       76.74       69.21      2.09 o 
   4   3  12        4.19        6.44      1.18 o 
   5   3  12       88.23       99.07      2.76 o 
   6   3  12        0.30        1.21      1.03 o 
   7   3  12        0.91       -0.99      1.17 o 
   8   3  12        0.31        1.23      1.26 o 
   9   3  12        0.03       -0.63      1.20 o 
  10   3  12        0.27       -0.09      1.26 o 
  11   3  12        0.22       -1.27      1.27 o 
  12   3  12       17.87       21.76      1.95 o 
  13   3  12        0.19        2.34      1.86 o 
  14   3  12        0.36       -0.25      1.81 o 
  15   3  12       12.34       10.57      2.31 o 
  16   3  12       22.09       25.21      2.78 o 
  17   3  12       10.84       11.18      2.46 o 
  18   3  12        0.86        2.05      2.09 o 
 -24   4  12        0.00       -1.37      1.80 o 
 -23   4  12       14.60       17.81      2.37 o 
 -22   4  12       60.67       69.26      3.49 o 
 -21   4  12        2.65        4.85      1.93 o 
 -20   4  12        0.66        1.79      2.11 o 
 -19   4  12        5.25        2.93      1.81 o 
 -18   4  12       12.76       15.83      2.10 o 
 -17   4  12        3.04        2.65      1.39 o 
 -16   4  12       11.17       10.33      1.50 o 
 -15   4  12       72.68       64.61      2.57 o 
 -14   4  12       15.65       13.49      1.42 o 
 -13   4  12        3.28        3.18      1.19 o 
 -12   4  12       20.27       22.72      1.97 o 
 -11   4  12        4.62        3.88      1.15 o 
 -10   4  12       29.24       22.81      1.65 o 
  -9   4  12       50.12       44.46      1.78 o 
  -8   4  12       38.10       38.11      1.39 o 
  -7   4  12        4.36        5.68      0.95 o 
  -6   4  12      104.25       96.70      3.47 o 
  -5   4  12        8.78        9.07      1.05 o 
  -4   4  12      183.97      179.09      3.37 o 
  -3   4  12       43.48       42.92      1.84 o 
  -2   4  12       10.78       11.54      1.31 o 
  -1   4  12        3.99        4.28      1.16 o 
   0   4  12        1.21        2.21      1.12 o 
   1   4  12       29.20       31.04      1.72 o 
   2   4  12       67.59       69.21      2.79 o 
   3   4  12        3.97        4.17      1.32 o 
   4   4  12        2.58        2.42      1.48 o 
   5   4  12        0.08       -0.22      1.73 o 
   6   4  12       16.60       19.38      2.02 o 
   7   4  12        0.09       -0.99      1.46 o 
   8   4  12       10.44       12.28      1.94 o 
   9   4  12       20.15       31.89      2.48 o 
  10   4  12        8.76       13.46      2.07 o 
  11   4  12       15.23       18.50      2.24 o 
  12   4  12       16.07       13.48      2.09 o 
  13   4  12       51.74       66.42      5.34 o 
  14   4  12        2.31        1.78      2.90 o 
 -19   5  12        6.35        8.21      3.16 o 
 -18   5  12       12.30       12.17      2.62 o 
 -17   5  12        3.08        2.76      2.19 o 
 -16   5  12        0.21       -1.85      1.85 o 
 -15   5  12        3.32       -0.26      2.84 o 
 -14   5  12        3.83        1.09      1.95 o 
 -13   5  12        2.21        2.48      2.16 o 
 -12   5  12        1.75        1.48      1.83 o 
 -11   5  12        2.89        2.36      1.97 o 
 -10   5  12        4.86        4.02      1.61 o 
  -9   5  12        0.01        0.01      0.93 o 
  -8   5  12        8.12        8.80      1.18 o 
  -7   5  12       13.53       14.67      1.17 o 
  -6   5  12       25.60       23.73      1.82 o 
  -5   5  12        0.04        1.50      1.37 o 
  -4   5  12        0.89        2.64      1.43 o 
  -3   5  12       45.19       50.34      2.85 o 
  -2   5  12        0.49        0.60      1.41 o 
  -1   5  12       16.46       17.80      1.62 o 
   0   5  12       33.74       37.22      1.97 o 
   1   5  12       31.30       30.89      2.06 o 
   2   5  12        8.64        8.04      1.59 o 
   3   5  12        1.56        2.84      2.40 o 
   4   5  12       14.01       21.29      2.27 o 
   5   5  12       55.43       62.70      3.26 o 
   6   5  12        5.31        7.82      2.58 o 
   7   5  12        3.79        1.67      3.02 o 
   8   5  12       10.14       16.45      2.93 o 
   9   5  12        3.46        3.85      2.37 o 
 -31   1  13        5.87        3.87      2.63 o 
 -30   1  13        4.41        1.77      2.37 o 
 -29   1  13       16.60       16.19      2.42 o 
 -28   1  13       10.19       10.86      2.34 o 
 -27   1  13        0.63        0.74      1.56 o 
 -26   1  13       27.53       25.88      2.78 o 
 -25   1  13       34.76       32.35      2.31 o 
 -24   1  13        3.48        3.78      1.32 o 
 -23   1  13       22.16       19.79      1.81 o 
 -22   1  13       72.43       64.62      2.63 o 
 -21   1  13        1.67        2.01      1.13 o 
 -20   1  13        2.85        0.42      1.07 o 
 -19   1  13        0.00       -0.91      0.91 o 
 -18   1  13        3.10        4.74      0.86 o 
 -17   1  13       16.62       15.58      1.03 o 
 -16   1  13       51.14       44.05      1.63 o 
 -15   1  13      119.16      112.59      2.32 o 
 -14   1  13       50.29       47.10      1.65 o 
 -13   1  13       20.36       24.40      1.26 o 
 -12   1  13      114.71      104.47      2.55 o 
 -11   1  13      349.07      331.91      5.16 o 
 -10   1  13      206.33      189.60      3.42 o 
  -9   1  13       10.19        9.60      0.98 o 
  -8   1  13       16.26       13.86      0.88 o 
  -7   1  13       11.98       10.58      0.84 o 
  -6   1  13      117.60      125.25      2.42 o 
  -5   1  13      319.16      335.35      4.42 o 
  -4   1  13        1.03        0.54      0.71 o 
  -3   1  13        0.12       -0.14      0.69 o 
  -2   1  13       16.34       13.21      0.92 o 
  -1   1  13      152.96      131.42      2.44 o 
   0   1  13      257.94      235.61      3.73 o 
   1   1  13      100.25       93.02      2.59 o 
   2   1  13       17.23       15.01      1.51 o 
   3   1  13      119.00      105.05      3.28 o 
   4   1  13      386.43      381.39      8.07 o 
   5   1  13       15.47       12.93      1.54 o 
   6   1  13      103.03       96.22      3.22 o 
   7   1  13      213.32      216.79      5.18 o 
   8   1  13      127.84      126.68      3.96 o 
   9   1  13       27.35       29.45      2.07 o 
  10   1  13        2.89        3.03      1.34 o 
  11   1  13      220.85      209.51      5.29 o 
  12   1  13        3.01        3.37      1.53 o 
  13   1  13      158.74      149.09      4.43 o 
  14   1  13       18.36       20.71      3.32 o 
  15   1  13        7.45        7.27      2.05 o 
  16   1  13       13.13       11.53      2.28 o 
  17   1  13        1.60        2.19      1.97 o 
  18   1  13        0.44        0.44      2.64 o 
  19   1  13        0.00        1.70      2.12 o 
  20   1  13        0.45        1.78      2.14 o 
 -29   2  13        0.63        0.52      1.70 o 
 -28   2  13        0.32       -0.84      1.99 o 
 -27   2  13        1.30       -0.50      1.39 o 
 -26   2  13        6.14        6.41      1.55 o 
 -25   2  13       12.01       15.01      1.48 o 
 -24   2  13       12.19       13.07      1.44 o 
 -23   2  13        8.33        3.71      1.22 o 
 -22   2  13      149.83      147.15      3.37 o 
 -21   2  13       62.83       62.34      2.20 o 
 -20   2  13       87.45       83.06      3.94 o 
 -19   2  13       44.71       45.42      1.61 o 
 -18   2  13        0.01       -0.81      0.81 o 
 -17   2  13       42.78       42.83      1.51 o 
 -16   2  13       91.67       91.36      2.15 o 
 -15   2  13       25.43       26.89      1.50 o 
 -14   2  13       90.10       92.96      2.28 o 
 -13   2  13        3.42        4.54      0.94 o 
 -12   2  13       25.73       29.49      1.33 o 
 -11   2  13       40.15       35.05      1.35 o 
 -10   2  13      249.64      246.61      5.62 o 
  -9   2  13      256.30      254.94      4.20 o 
  -8   2  13       41.23       42.24      1.61 o 
  -7   2  13      109.31       99.29      2.45 o 
  -6   2  13      806.03      773.92     11.06 o 
  -5   2  13      190.70      171.98      3.87 o 
  -4   2  13      374.85      374.50      5.27 o 
  -3   2  13       22.95       23.22      1.30 o 
  -2   2  13       71.71       65.24      1.96 o 
  -1   2  13      147.38      129.97      3.64 o 
   0   2  13       46.90       44.58      1.64 o 
   1   2  13        0.91        0.41      0.88 o 
   2   2  13        8.67        6.85      1.13 o 
   3   2  13      138.66      140.76      4.24 o 
   4   2  13        1.14        0.19      0.98 o 
   5   2  13      108.17      102.40      2.90 o 
   6   2  13       27.05       24.45      1.85 o 
   7   2  13        0.03       -1.13      1.13 o 
   8   2  13        1.64        0.85      1.25 o 
   9   2  13        0.09       -0.39      1.21 o 
  10   2  13       15.45       14.88      2.05 o 
  11   2  13      106.94      103.00      4.24 o 
  12   2  13        1.73        4.68      1.93 o 
  13   2  13       42.51       43.09      3.02 o 
  14   2  13        1.79        2.87      1.91 o 
  15   2  13       22.75       25.32      2.67 o 
  16   2  13       73.36       75.75      4.03 o 
  17   2  13       81.52       89.40      9.60 o 
  18   2  13       48.11       57.20      4.57 o 
  19   2  13       16.79       22.83      2.99 o 
 -27   3  13        0.34        1.27      1.50 o 
 -26   3  13        1.24        0.43      1.46 o 
 -25   3  13        7.24        6.00      1.58 o 
 -24   3  13       13.08       14.16      1.76 o 
 -23   3  13       17.85       19.89      1.76 o 
 -22   3  13        2.24        1.85      1.02 o 
 -21   3  13        4.25        3.39      0.98 o 
 -20   3  13       27.35       27.69      1.34 o 
 -19   3  13       19.58       18.52      1.17 o 
 -18   3  13        3.49        4.05      0.89 o 
 -17   3  13        3.26        2.93      0.82 o 
 -16   3  13        5.07        4.78      0.85 o 
 -15   3  13       14.64       13.03      1.02 o 
 -14   3  13      311.00      304.85      4.60 o 
 -13   3  13        8.05        8.34      1.23 o 
 -12   3  13       12.41       12.25      1.02 o 
 -11   3  13       13.03       13.38      1.04 o 
 -10   3  13       99.26       95.14      2.20 o 
  -9   3  13      138.39      135.57      2.66 o 
  -8   3  13      109.49      106.97      2.98 o 
  -7   3  13       54.62       51.38      2.51 o 
  -6   3  13       20.52       20.58      1.37 o 
  -5   3  13       40.70       42.46      1.70 o 
  -4   3  13        1.56        2.04      0.95 o 
  -3   3  13        0.00       -0.45      0.90 o 
  -2   3  13       26.06       25.85      1.41 o 
  -1   3  13       85.75       80.82      2.08 o 
   0   3  13       70.92       65.85      1.93 o 
   1   3  13       51.76       55.80      1.79 o 
   2   3  13      148.58      154.55      4.42 o 
   3   3  13      122.44      103.67      2.92 o 
   4   3  13       24.30       25.18      1.61 o 
   5   3  13        0.30        1.31      1.10 o 
   6   3  13        2.85        2.93      1.37 o 
   7   3  13        6.07        4.40      1.46 o 
   8   3  13        0.33        0.19      1.54 o 
   9   3  13        1.60       -0.42      1.62 o 
  10   3  13        6.31        7.70      2.81 o 
  11   3  13        7.33        9.62      2.12 o 
  12   3  13        4.83        9.57      2.11 o 
  13   3  13       19.78       20.46      2.57 o 
  14   3  13       18.41       25.99      2.79 o 
  15   3  13       21.37       20.84      2.68 o 
  16   3  13        8.03        6.71      2.62 o 
 -24   4  13        7.72        3.43      3.78 o 
 -23   4  13       14.67       18.04      2.38 o 
 -22   4  13       24.95       31.70      2.68 o 
 -21   4  13       21.07       27.20      2.54 o 
 -20   4  13        0.49        2.53      1.75 o 
 -19   4  13       15.20       14.16      2.11 o 
 -18   4  13       26.29       29.65      1.99 o 
 -17   4  13       16.65       15.14      1.67 o 
 -16   4  13        0.04        0.98      1.24 o 
 -15   4  13       54.88       51.57      2.18 o 
 -14   4  13        0.02        0.69      0.89 o 
 -13   4  13      103.81      102.57      2.23 o 
 -12   4  13        3.21        2.74      0.81 o 
 -11   4  13        0.02       -0.10      0.81 o 
 -10   4  13        5.47        6.50      0.93 o 
  -9   4  13       21.50       20.48      1.25 o 
  -8   4  13       30.07       30.91      1.46 o 
  -7   4  13       13.89       14.02      1.29 o 
  -6   4  13       39.65       37.21      2.59 o 
  -5   4  13       81.79       73.61      2.80 o 
  -4   4  13      133.89      128.51      3.71 o 
  -3   4  13       64.73       68.04      2.73 o 
  -2   4  13       72.30       76.87      5.52 o 
  -1   4  13       59.35       61.51      2.32 o 
   0   4  13       13.90       14.50      2.60 o 
   1   4  13        0.22        1.12      1.47 o 
   2   4  13        0.34       -0.62      1.29 o 
   3   4  13      129.95      121.35      7.67 o 
   4   4  13        0.51        1.41      2.13 o 
   5   4  13       23.84       19.04      2.15 o 
   6   4  13       13.83       14.07      2.02 o 
   7   4  13        4.08        4.49      1.77 o 
   8   4  13        6.76        7.63      2.52 o 
   9   4  13       16.54       24.73      3.22 o 
  10   4  13       15.43       16.41      2.97 o 
  11   4  13        7.14        9.05      2.76 o 
  12   4  13        1.24       -0.53      2.34 o 
  13   4  13        4.04        3.32      4.71 o 
 -17   5  13        2.10        2.47      2.19 o 
 -16   5  13        1.36        2.69      2.16 o 
 -15   5  13        0.91       -0.03      1.94 o 
 -14   5  13       18.56       14.84      2.56 o 
 -13   5  13        0.21       -0.80      1.94 o 
 -12   5  13       15.98       17.16      2.55 o 
 -11   5  13        0.08        1.05      1.16 o 
 -10   5  13        6.24        8.81      1.23 o 
  -9   5  13        6.13        6.93      1.53 o 
  -8   5  13       10.56       11.38      1.85 o 
  -7   5  13       30.59       28.20      2.84 o 
  -6   5  13       30.32       30.72      2.77 o 
  -5   5  13       43.78       48.60      2.49 o 
  -4   5  13       31.26       29.23      2.16 o 
  -3   5  13       45.99       47.96      2.55 o 
  -2   5  13        4.35        4.30      1.59 o 
  -1   5  13        6.34        5.08      1.66 o 
   0   5  13       23.07       25.58      3.00 o 
   1   5  13       35.35       34.36      3.38 o 
   2   5  13       27.38       26.74      3.17 o 
   3   5  13       16.34       18.07      2.95 o 
   4   5  13       60.57       64.83      8.14 o 
   5   5  13        3.59        3.48      2.44 o 
   6   5  13        0.63       -0.90      6.11 o 
   7   5  13        2.86       -2.95      2.95 o 
 -30   0  14        4.29        2.86      3.63 o 
 -29   0  14        1.38       -2.13      2.13 o 
 -28   0  14       11.86       16.25      4.29 o 
 -27   0  14       10.76       13.16      4.12 o 
 -26   0  14        6.22        5.84      3.21 o 
 -25   0  14        1.57        1.29      2.86 o 
 -24   0  14       10.44       13.16      3.58 o 
 -23   0  14       20.81       26.33      8.04 o 
 -22   0  14        0.11        2.49      1.89 o 
 -21   0  14       80.90       66.71      4.78 o 
 -20   0  14      118.16      112.25      5.12 o 
 -19   0  14       29.79       26.38      3.42 o 
 -18   0  14        0.13       -0.80      1.22 o 
 -17   0  14        3.39        3.37      1.73 o 
 -16   0  14       12.23       10.53      2.02 o 
 -15   0  14      227.77      208.40      8.21 o 
 -14   0  14        1.17        2.22      1.40 o 
 -13   0  14        1.10       -0.34      1.20 o 
 -12   0  14      417.74      353.03      7.85 o 
 -11   0  14      997.99      866.64     19.54 o 
 -10   0  14      748.51      637.48     12.70 o 
  -9   0  14      158.87      145.47      4.24 o 
  -8   0  14       34.54       22.63      1.92 o 
  -7   0  14      533.97      479.42     13.61 o 
  -6   0  14      452.14      414.20     14.72 o 
  -5   0  14       45.49       36.90      2.10 o 
  -4   0  14      213.41      214.89      9.77 o 
  -3   0  14      134.92      133.25      5.16 o 
  -2   0  14       77.50       67.04      3.72 o 
  -1   0  14      779.27      738.52     18.10 o 
   0   0  14     1091.44     1020.50     24.11 o 
   1   0  14      353.78      374.38     13.38 o 
   2   0  14       90.43       85.17      7.84 o 
   3   0  14      251.34      219.38      7.28 o 
   4   0  14      900.92      853.73     33.00 o 
   5   0  14      323.49      305.67     15.74 o 
   6   0  14       22.81       20.09      2.52 o 
   7   0  14       20.35       18.95      2.48 o 
   8   0  14       77.94       68.83      4.34 o 
   9   0  14       40.19       39.44      3.35 o 
  10   0  14       10.64       12.28      2.86 o 
  11   0  14       46.14       44.71      3.63 o 
  12   0  14       48.26       46.87      3.68 o 
  13   0  14       18.33       14.14      2.70 o 
  14   0  14       19.20       13.65      2.74 o 
  15   0  14        2.21        2.66      2.42 o 
  16   0  14        0.74        2.04      2.32 o 
  17   0  14        1.48       -0.14      2.29 o 
  18   0  14        4.49        5.04      3.89 o 
  19   0  14       18.21       29.85      5.41 o 
 -30   1  14        7.26       10.08      3.28 o 
 -29   1  14        5.16        5.87      2.11 o 
 -28   1  14        4.48        4.37      2.08 o 
 -27   1  14        2.17        0.67      1.50 o 
 -26   1  14        0.74        0.96      1.73 o 
 -25   1  14        0.13       -0.68      1.40 o 
 -24   1  14        4.84        6.34      1.87 o 
 -23   1  14       60.82       58.50      3.23 o 
 -22   1  14      118.34      120.96      3.77 o 
 -21   1  14        4.29        4.76      1.44 o 
 -20   1  14       81.53       77.79      3.44 o 
 -19   1  14       49.90       45.83      1.79 o 
 -18   1  14        0.52       -0.43      0.86 o 
 -17   1  14      127.26      113.33      2.75 o 
 -16   1  14      315.88      276.53      5.21 o 
 -15   1  14      146.15      124.14      3.15 o 
 -14   1  14      311.18      303.30      5.52 o 
 -13   1  14       38.19       38.06      1.75 o 
 -12   1  14      107.17       98.76      2.86 o 
 -11   1  14       34.07       29.35      1.54 o 
 -10   1  14        0.80        0.83      0.94 o 
  -9   1  14       26.10       29.35      1.54 o 
  -8   1  14        0.05        0.90      0.95 o 
  -7   1  14      147.07      127.78      3.09 o 
  -6   1  14       55.35       42.21      2.35 o 
  -5   1  14     1738.05     1699.36     24.03 o 
  -4   1  14      180.24      172.60      3.75 o 
  -3   1  14       61.94       50.60      2.23 o 
  -2   1  14      244.84      226.45      5.12 o 
  -1   1  14      191.51      157.01      4.06 o 
   0   1  14       38.11       31.13      2.19 o 
   1   1  14        0.50        1.23      1.14 o 
   2   1  14       21.48       21.08      1.68 o 
   3   1  14        4.28        3.81      1.27 o 
   4   1  14      322.82      317.04      6.69 o 
   5   1  14      184.33      187.89      4.77 o 
   6   1  14       12.44       12.42      1.61 o 
   7   1  14       31.53       31.76      2.09 o 
   8   1  14      142.64      123.55      4.19 o 
   9   1  14      133.72      121.10      4.57 o 
  10   1  14       34.50       35.31      2.87 o 
  11   1  14       70.08       67.52      3.76 o 
  12   1  14      239.69      224.14      6.46 o 
  13   1  14        2.71        2.74      1.60 o 
  14   1  14       15.09       19.08      3.56 o 
  15   1  14        9.99       12.82      4.28 o 
  16   1  14        3.39       -0.89      2.68 o 
  17   1  14        0.70       -0.51      1.91 o 
  18   1  14        0.08        1.52      2.11 o 
 -29   2  14        7.02        7.72      2.03 o 
 -28   2  14        0.04        0.16      1.68 o 
 -27   2  14        5.24        3.84      1.77 o 
 -26   2  14        7.90        7.57      1.63 o 
 -25   2  14        1.25        1.89      1.40 o 
 -24   2  14        0.91       -0.19      1.18 o 
 -23   2  14        9.25       10.58      1.38 o 
 -22   2  14        8.18        7.62      1.32 o 
 -21   2  14       49.55       46.99      1.97 o 
 -20   2  14       45.69       41.54      1.86 o 
 -19   2  14       10.95        6.52      1.19 o 
 -18   2  14        0.20       -1.13      1.13 o 
 -17   2  14        6.38        6.59      1.15 o 
 -16   2  14       33.37       34.97      2.64 o 
 -15   2  14       16.32       15.33      1.41 o 
 -14   2  14        0.15        1.87      0.92 o 
 -13   2  14       20.10       24.37      1.51 o 
 -12   2  14        1.95        1.33      0.98 o 
 -11   2  14       56.03       52.33      1.88 o 
 -10   2  14       79.32       74.66      2.09 o 
  -9   2  14       40.50       42.47      1.80 o 
  -8   2  14        2.58        4.33      1.05 o 
  -7   2  14        0.68       -0.50      0.94 o 
  -6   2  14        7.61        9.77      1.28 o 
  -5   2  14       20.73       17.77      1.39 o 
  -4   2  14       21.35       26.48      1.55 o 
  -3   2  14       12.85       13.04      1.45 o 
  -2   2  14      131.27      137.73      3.34 o 
  -1   2  14      148.21      146.62      3.47 o 
   0   2  14       77.02       76.86      2.84 o 
   1   2  14       22.89       21.22      1.76 o 
   2   2  14        5.17        5.51      1.35 o 
   3   2  14       23.20       23.61      1.83 o 
   4   2  14       50.74       40.51      2.19 o 
   5   2  14        1.84        2.43      1.43 o 
   6   2  14        7.82        8.47      1.62 o 
   7   2  14        8.42        8.41      1.56 o 
   8   2  14       81.02       82.15      3.17 o 
   9   2  14      121.25      118.36      4.60 o 
  10   2  14       42.16       51.77      3.21 o 
  11   2  14        8.60        7.17      2.03 o 
  12   2  14       27.91       24.61      2.67 o 
  13   2  14      140.66      125.49      5.81 o 
  14   2  14       22.64       18.49      2.57 o 
  15   2  14        1.93        0.88      2.04 o 
  16   2  14        8.97       10.55      2.86 o 
  17   2  14        4.00        1.55      2.13 o 
 -26   3  14       27.57       32.71      2.30 o 
 -25   3  14       44.07       45.74      2.95 o 
 -24   3  14       16.28       15.08      1.83 o 
 -23   3  14        5.22        4.75      1.51 o 
 -22   3  14       12.13       15.68      1.54 o 
 -21   3  14       53.53       56.48      2.23 o 
 -20   3  14       35.81       38.75      1.86 o 
 -19   3  14        6.21        6.95      1.25 o 
 -18   3  14        2.50        1.94      0.90 o 
 -17   3  14       11.85       15.34      1.21 o 
 -16   3  14        5.88        7.72      0.98 o 
 -15   3  14       25.83       24.55      1.56 o 
 -14   3  14      242.25      230.17      3.88 o 
 -13   3  14       15.02       17.29      1.19 o 
 -12   3  14       17.28       14.45      1.31 o 
 -11   3  14        0.01       -0.82      0.82 o 
 -10   3  14        1.13        1.45      0.96 o 
  -9   3  14        0.92        0.28      1.06 o 
  -8   3  14        0.11       -0.92      1.00 o 
  -7   3  14        2.04        1.90      1.09 o 
  -6   3  14        0.00       -0.61      1.49 o 
  -5   3  14        1.64        1.43      1.23 o 
  -4   3  14        0.77        1.00      1.19 o 
  -3   3  14        1.43        1.12      1.18 o 
  -2   3  14       11.89       11.20      1.61 o 
  -1   3  14       20.05       20.84      1.74 o 
   0   3  14       19.03       17.61      1.67 o 
   1   3  14        2.80        1.81      1.31 o 
   2   3  14       65.18       66.94      2.78 o 
   3   3  14       48.91       38.52      2.26 o 
   4   3  14      206.20      205.07      8.18 o 
   5   3  14       82.66       82.56      3.80 o 
   6   3  14        1.46        1.13      1.70 o 
   7   3  14       22.71       20.38      2.91 o 
   8   3  14        7.68        4.44      1.85 o 
   9   3  14        0.46        0.33      1.72 o 
  10   3  14        7.87       12.18      2.98 o 
  11   3  14        1.26       -0.19      1.85 o 
  12   3  14        7.39        6.38      2.16 o 
  13   3  14       56.49       60.28      3.68 o 
  14   3  14       51.65       63.00      3.85 o 
  15   3  14        5.98        7.38      2.40 o 
 -22   4  14        0.12        1.88      1.85 o 
 -21   4  14        7.59       14.91      2.26 o 
 -20   4  14       12.89       17.73      1.67 o 
 -19   4  14        4.63        5.28      1.33 o 
 -18   4  14        1.00        1.80      1.07 o 
 -17   4  14       15.39       18.10      1.39 o 
 -16   4  14       14.02       17.74      1.32 o 
 -15   4  14       26.69       27.56      1.63 o 
 -14   4  14        1.01        2.04      0.93 o 
 -13   4  14      110.78      116.41      2.45 o 
 -12   4  14        3.58        1.64      0.95 o 
 -11   4  14        1.76        2.12      0.96 o 
 -10   4  14        2.26        1.67      1.30 o 
  -9   4  14        1.35        0.31      1.26 o 
  -8   4  14        0.00       -0.04      1.26 o 
  -7   4  14        0.85        1.28      1.49 o 
  -6   4  14        1.68        0.64      1.32 o 
  -5   4  14        2.43        3.12      1.36 o 
  -4   4  14        5.01        5.28      1.49 o 
  -3   4  14       11.75       10.44      1.67 o 
  -2   4  14       13.33       10.95      2.08 o 
  -1   4  14        7.79        2.86      1.65 o 
   0   4  14        1.81        0.13      1.59 o 
   1   4  14        0.21        0.51      1.63 o 
   2   4  14       28.75       32.91      4.12 o 
   3   4  14        5.43        4.95      4.11 o 
   4   4  14        3.30        3.62      2.48 o 
   5   4  14       52.28       56.49      4.09 o 
   6   4  14       31.77       29.83      4.14 o 
   7   4  14        0.02        1.40      2.23 o 
   8   4  14       13.55        9.44      2.77 o 
   9   4  14       28.14       33.56      3.57 o 
  10   4  14       21.54       25.68      3.38 o 
  11   4  14        3.09        7.97      2.85 o 
 -16   5  14        0.33        5.47      4.06 o 
 -15   5  14        7.91        8.00      2.33 o 
 -14   5  14        0.08       -1.94      1.94 o 
 -13   5  14        0.07        0.31      3.03 o 
 -12   5  14       15.12       17.86      2.30 o 
 -11   5  14        4.05        4.09      1.79 o 
 -10   5  14        0.74        1.33      1.56 o 
  -9   5  14        7.99       12.50      2.57 o 
  -8   5  14        8.06        5.12      1.99 o 
  -7   5  14        0.00        3.00      1.81 o 
  -6   5  14       31.17       29.46      2.70 o 
  -5   5  14       28.90       33.44      2.28 o 
  -4   5  14        0.06       -0.32      1.49 o 
  -3   5  14       13.62       11.25      1.85 o 
  -2   5  14       12.66       13.32      2.36 o 
  -1   5  14        4.36        4.47      2.35 o 
   0   5  14        0.06        2.05      2.28 o 
   1   5  14       14.60       14.74      2.81 o 
   2   5  14       75.06       68.36      4.49 o 
   3   5  14       25.98       26.41      3.35 o 
   4   5  14       15.18       15.65      3.00 o 
 -29   1  15        0.51        1.26      2.06 o 
 -28   1  15        0.16        0.30      1.93 o 
 -27   1  15        0.90       -1.73      1.73 o 
 -26   1  15        7.04        4.89      1.73 o 
 -25   1  15        4.32        7.16      2.87 o 
 -24   1  15        5.73        5.61      2.01 o 
 -23   1  15       70.02       78.89      3.88 o 
 -22   1  15       30.33       32.44      2.61 o 
 -21   1  15        6.68       10.93      2.00 o 
 -20   1  15        3.95        3.84      1.43 o 
 -19   1  15        5.12        4.61      1.30 o 
 -18   1  15        0.79       -0.72      1.07 o 
 -17   1  15        8.43       12.63      1.39 o 
 -16   1  15       46.62       48.29      2.95 o 
 -15   1  15       21.65       22.44      1.60 o 
 -14   1  15       88.87       78.06      2.55 o 
 -13   1  15        2.91        4.94      1.16 o 
 -12   1  15       75.00       73.17      4.05 o 
 -11   1  15      117.36      104.27      3.63 o 
 -10   1  15       76.15       65.42      2.32 o 
  -9   1  15        8.45        4.27      1.14 o 
  -8   1  15       48.98       51.76      3.69 o 
  -7   1  15      281.09      257.16      6.92 o 
  -6   1  15        5.53        6.41      1.37 o 
  -5   1  15      141.80      130.99      3.76 o 
  -4   1  15        0.48        1.01      1.19 o 
  -3   1  15       40.94       36.43      2.06 o 
  -2   1  15       30.10       25.48      1.84 o 
  -1   1  15        4.70        5.27      1.32 o 
   0   1  15        0.02       -1.09      1.09 o 
   1   1  15        1.20        0.60      1.42 o 
   2   1  15      125.04      118.64      3.65 o 
   3   1  15       79.04       68.66      2.88 o 
   4   1  15       35.77       36.77      2.21 o 
   5   1  15       18.44       21.80      1.95 o 
   6   1  15        3.76        3.54      1.47 o 
   7   1  15        4.34        5.97      1.50 o 
   8   1  15       34.56       35.71      2.34 o 
   9   1  15       27.31       27.86      2.17 o 
  10   1  15        0.59        0.45      1.46 o 
  11   1  15       78.19       71.61      3.27 o 
  12   1  15       32.62       36.59      2.57 o 
  13   1  15       13.04       12.32      2.37 o 
  14   1  15        5.78        2.07      2.04 o 
  15   1  15        0.92       -1.93      1.93 o 
  16   1  15        0.42        0.49      2.12 o 
  17   1  15        2.20        0.80      2.21 o 
 -28   2  15        9.45       10.15      2.12 o 
 -27   2  15        4.24        1.04      1.66 o 
 -26   2  15        0.22       -1.14      1.54 o 
 -25   2  15       10.07        8.42      1.68 o 
 -24   2  15        7.43        5.92      1.58 o 
 -23   2  15       55.39       49.28      2.15 o 
 -22   2  15        3.12        2.31      1.25 o 
 -21   2  15        0.68        1.96      1.19 o 
 -20   2  15        1.98        0.04      1.09 o 
 -19   2  15        4.28        3.24      1.15 o 
 -18   2  15        0.54       -0.98      0.98 o 
 -17   2  15        0.24       -1.10      1.10 o 
 -16   2  15        0.16        0.25      1.29 o 
 -15   2  15       72.59       69.50      2.75 o 
 -14   2  15        6.49        4.83      1.42 o 
 -13   2  15        5.58        5.82      1.40 o 
 -12   2  15       13.28        8.84      1.48 o 
 -11   2  15        2.01        0.87      1.19 o 
 -10   2  15        0.79        0.62      1.17 o 
  -9   2  15        0.30       -0.73      1.01 o 
  -8   2  15       17.45       14.83      1.35 o 
  -7   2  15       16.96       12.74      1.34 o 
  -6   2  15      163.82      165.99      3.77 o 
  -5   2  15        9.06       12.86      1.36 o 
  -4   2  15        8.05        8.26      1.29 o 
  -3   2  15       34.36       27.20      1.91 o 
  -2   2  15       66.82       56.93      2.91 o 
  -1   2  15       39.56       34.85      2.08 o 
   0   2  15        8.31       10.37      1.54 o 
   1   2  15        0.13        0.87      1.25 o 
   2   2  15      100.46      102.80      4.03 o 
   3   2  15       21.70       22.64      1.91 o 
   4   2  15        1.17        2.10      1.32 o 
   5   2  15       12.64       10.36      1.66 o 
   6   2  15        1.38        1.77      1.39 o 
   7   2  15        7.76        6.09      1.58 o 
   8   2  15       21.57       21.48      2.85 o 
   9   2  15       20.80       18.01      2.36 o 
  10   2  15       21.38       21.66      2.56 o 
  11   2  15       19.64       18.04      2.56 o 
  12   2  15        0.42       -1.08      1.81 o 
  13   2  15       38.35       35.94      3.19 o 
  14   2  15       60.61       57.46      3.77 o 
  15   2  15       27.74       31.07      3.16 o 
 -25   3  15        3.26        0.99      1.51 o 
 -24   3  15       31.56       38.07      2.41 o 
 -23   3  15        0.03       -0.88      1.35 o 
 -22   3  15        1.49        1.61      1.46 o 
 -21   3  15        2.45        4.50      1.31 o 
 -20   3  15       12.77       16.13      1.55 o 
 -19   3  15       13.15       14.48      1.49 o 
 -18   3  15        3.60        2.54      1.12 o 
 -17   3  15        0.31       -0.23      1.07 o 
 -16   3  15        0.50       -1.01      1.01 o 
 -15   3  15       49.84       46.67      1.96 o 
 -14   3  15       14.33       14.68      1.42 o 
 -13   3  15        6.26        6.34      1.44 o 
 -12   3  15       24.97       26.44      1.86 o 
 -11   3  15       45.51       43.49      2.07 o 
 -10   3  15        2.91       -0.11      1.13 o 
  -9   3  15       20.09       17.82      2.03 o 
  -8   3  15       48.93       43.96      2.22 o 
  -7   3  15        0.15       -0.50      1.26 o 
  -6   3  15       11.26       11.86      1.73 o 
  -5   3  15       15.03       13.85      1.65 o 
  -4   3  15        7.89        7.58      1.53 o 
  -3   3  15        0.62        1.22      1.26 o 
  -2   3  15       13.88       12.83      1.87 o 
  -1   3  15       18.20       15.45      2.00 o 
   0   3  15        9.01        6.27      3.16 o 
   1   3  15        0.90        2.01      2.06 o 
   2   3  15       92.08       92.33      3.91 o 
   3   3  15        2.65        4.71      1.68 o 
   4   3  15       57.53       61.40      3.38 o 
   5   3  15        2.16        2.80      1.82 o 
   6   3  15       24.97       26.27      2.61 o 
   7   3  15        5.54        6.26      2.03 o 
   8   3  15        1.32        0.66      1.78 o 
   9   3  15        4.34        3.54      2.02 o 
  10   3  15        5.62        9.59      2.27 o 
  11   3  15        1.41       -1.06      1.97 o 
  12   3  15       36.48       32.32      3.06 o 
  13   3  15       27.28       28.53      3.05 o 
 -21   4  15        4.66        7.84      2.03 o 
 -20   4  15        0.94        1.92      1.82 o 
 -19   4  15        0.31        0.96      1.54 o 
 -18   4  15        1.52       -1.61      1.61 o 
 -17   4  15        0.53        0.14      1.41 o 
 -16   4  15        3.53        3.86      1.36 o 
 -15   4  15        3.80        4.08      1.35 o 
 -14   4  15       65.92       67.17      2.29 o 
 -13   4  15        0.23        1.02      1.11 o 
 -12   4  15        0.25       -0.75      1.33 o 
 -11   4  15        1.48        1.87      1.39 o 
 -10   4  15        8.78       10.06      1.65 o 
  -9   4  15        0.90       -0.67      1.33 o 
  -8   4  15        5.66        7.51      1.56 o 
  -7   4  15        5.07        3.46      1.54 o 
  -6   4  15       13.01       15.12      1.79 o 
  -5   4  15        0.09       -0.11      1.38 o 
  -4   4  15        8.48       11.35      1.71 o 
  -3   4  15       21.56       21.47      2.37 o 
  -2   4  15        4.55        6.90      2.01 o 
  -1   4  15        8.73        7.41      2.51 o 
   0   4  15       24.63       28.27      2.54 o 
   1   4  15        3.82        4.97      2.35 o 
   2   4  15       13.00        9.56      2.60 o 
   3   4  15      105.62      101.49      5.42 o 
   4   4  15        8.62        7.73      2.69 o 
   5   4  15        2.77        3.27      2.42 o 
   6   4  15        8.34        8.54      2.68 o 
   7   4  15       45.18       48.16      5.31 o 
   8   4  15       30.10       31.12      3.74 o 
   9   4  15        1.52        1.72      2.47 o 
 -13   5  15        0.01       -1.50      1.97 o 
 -12   5  15        2.39        2.36      2.05 o 
 -11   5  15        2.64        4.62      1.74 o 
 -10   5  15        2.84        4.76      1.73 o 
  -9   5  15        1.35        0.29      1.81 o 
  -8   5  15        0.00       -0.24      1.72 o 
  -7   5  15        1.35        0.73      1.88 o 
  -6   5  15        0.23        2.49      1.90 o 
  -5   5  15        0.58        1.97      1.87 o 
  -4   5  15       22.23       24.46      2.64 o 
  -3   5  15        4.61        5.24      2.64 o 
  -2   5  15        1.53       -0.03      4.06 o 
  -1   5  15        2.56        0.73      2.33 o 
   0   5  15        0.01       -2.16      2.16 o 
 -29   0  16       18.24       19.40      4.89 o 
 -28   0  16       19.44       27.73      5.15 o 
 -27   0  16        1.39        3.46      3.43 o 
 -26   0  16        7.71        7.53      3.86 o 
 -25   0  16       30.99       38.00      5.52 o 
 -24   0  16      387.72      381.24     16.74 o 
 -23   0  16       28.58       22.49      4.41 o 
 -22   0  16       64.61       63.44      6.01 o 
 -21   0  16       23.71       19.33      2.22 o 
 -20   0  16       10.67       15.16      2.02 o 
 -19   0  16       51.63       55.72      3.00 o 
 -18   0  16       32.56       26.59      3.23 o 
 -17   0  16        0.66        1.58      1.79 o 
 -16   0  16        1.96        0.52      3.51 o 
 -15   0  16       13.64        5.56      1.91 o 
 -14   0  16        1.89       -1.44      1.44 o 
 -13   0  16       10.04       13.46      2.23 o 
 -12   0  16       66.81       61.55      6.08 o 
 -11   0  16       95.63       91.30      5.79 o 
 -10   0  16       63.47       50.02      3.41 o 
  -9   0  16        2.49        0.60      1.64 o 
  -8   0  16       14.21       18.58      2.44 o 
  -7   0  16      179.87      151.13      8.04 o 
  -6   0  16      631.85      609.01     23.15 o 
  -5   0  16       24.77       23.27      2.68 o 
  -4   0  16       19.46       18.92      2.51 o 
  -3   0  16       35.95       23.17      5.11 o 
  -2   0  16       97.91       89.11      4.49 o 
  -1   0  16       45.25       39.06      3.17 o 
   0   0  16        1.17        1.38      1.78 o 
   1   0  16        0.03       -0.44      1.73 o 
   2   0  16        7.27        7.26      2.15 o 
   3   0  16        1.91        4.28      2.05 o 
   4   0  16       29.47       28.22      3.03 o 
   5   0  16       33.18       33.28      3.20 o 
   6   0  16        3.81        4.09      3.88 o 
   7   0  16        6.06        7.38      2.33 o 
   8   0  16       46.31       46.75      3.73 o 
   9   0  16       55.52       53.80      4.75 o 
  10   0  16       35.37       37.07      3.67 o 
  11   0  16      303.83      287.12      9.79 o 
  12   0  16       14.67       13.17      2.89 o 
  13   0  16        3.69        6.33      3.12 o 
  14   0  16       17.81       15.89      3.18 o 
  15   0  16       19.11       19.94      3.42 o 
  16   0  16        0.24       -3.46      3.46 o 
 -29   1  16       15.11       11.56      4.55 o 
 -28   1  16       14.21       13.67      3.62 o 
 -27   1  16        7.52        8.47      2.28 o 
 -26   1  16        3.41        0.26      1.91 o 
 -25   1  16        5.52        3.47      1.90 o 
 -24   1  16        0.32        4.69      1.99 o 
 -23   1  16        1.07        0.60      2.20 o 
 -22   1  16       38.73       39.57      3.40 o 
 -21   1  16       25.13       26.35      2.16 o 
 -20   1  16        9.40       13.23      1.84 o 
 -19   1  16       13.17       16.46      1.91 o 
 -18   1  16       14.86       21.70      2.30 o 
 -17   1  16        7.46        8.30      1.80 o 
 -16   1  16       20.98       20.44      1.85 o 
 -15   1  16       31.10       32.78      2.08 o 
 -14   1  16        0.05       -1.14      1.14 o 
 -13   1  16        4.11        4.77      1.34 o 
 -12   1  16        0.17       -0.23      1.14 o 
 -11   1  16       24.28       18.40      1.76 o 
 -10   1  16       20.73       16.92      1.69 o 
  -9   1  16        0.07        0.63      1.18 o 
  -8   1  16       27.01       29.33      2.11 o 
  -7   1  16      134.18      110.49      3.51 o 
  -6   1  16       70.98       68.50      2.84 o 
  -5   1  16      150.35      128.28      3.79 o 
  -4   1  16        0.27        0.57      1.22 o 
  -3   1  16       65.75       65.41      2.80 o 
  -2   1  16       28.05       26.87      1.94 o 
  -1   1  16        0.11        0.78      1.21 o 
   0   1  16       16.51       17.42      1.74 o 
   1   1  16       54.18       52.45      2.53 o 
   2   1  16       17.45       17.31      1.80 o 
   3   1  16        4.98        5.96      1.51 o 
   4   1  16       67.05       59.16      3.20 o 
   5   1  16       44.71       39.85      2.89 o 
   6   1  16        5.93        4.65      1.61 o 
   7   1  16        1.58        1.24      1.61 o 
   8   1  16        3.62        5.10      1.63 o 
   9   1  16        2.14        3.73      1.62 o 
  10   1  16        3.56        4.53      1.72 o 
  11   1  16        1.73        3.71      1.75 o 
  12   1  16        3.95        5.88      2.18 o 
  13   1  16       20.43       20.52      2.72 o 
  14   1  16       37.02       39.92      3.38 o 
  15   1  16        7.98        9.23      2.51 o 
 -27   2  16        5.72       10.22      2.10 o 
 -26   2  16        6.13        9.04      2.02 o 
 -25   2  16       10.90       10.99      2.57 o 
 -24   2  16        5.08        5.58      1.84 o 
 -23   2  16        4.71        2.92      1.66 o 
 -22   2  16        6.73        6.51      1.55 o 
 -21   2  16       12.67        9.31      1.44 o 
 -20   2  16        1.99        0.99      1.18 o 
 -19   2  16        2.37        0.63      1.50 o 
 -18   2  16       17.84       14.94      1.68 o 
 -17   2  16       11.35       12.42      1.75 o 
 -16   2  16       37.12       28.70      2.08 o 
 -15   2  16      169.08      174.30      4.71 o 
 -14   2  16       95.18       87.79      3.14 o 
 -13   2  16        0.34        1.04      1.32 o 
 -12   2  16       50.13       42.48      2.28 o 
 -11   2  16       27.42       20.71      1.81 o 
 -10   2  16        0.46       -0.01      1.24 o 
  -9   2  16        5.29        5.07      1.48 o 
  -8   2  16        1.19        1.20      1.10 o 
  -7   2  16        0.44        1.58      1.23 o 
  -6   2  16       20.11       15.49      1.66 o 
  -5   2  16       49.19       40.60      2.24 o 
  -4   2  16       28.73       26.06      1.92 o 
  -3   2  16        6.15        7.66      1.58 o 
  -2   2  16       88.52       90.41      3.33 o 
  -1   2  16      142.99      137.17      4.08 o 
   0   2  16       46.98       44.75      2.47 o 
   1   2  16       41.03       43.97      2.79 o 
   2   2  16      106.50      100.65      3.57 o 
   3   2  16      185.35      171.10      5.32 o 
   4   2  16        0.10        1.18      1.46 o 
   5   2  16       62.68       63.91      2.96 o 
   6   2  16       28.16       28.04      2.27 o 
   7   2  16        0.28        1.77      1.78 o 
   8   2  16       27.50       34.17      3.64 o 
   9   2  16       45.08       44.28      3.19 o 
  10   2  16       60.24       58.11      3.65 o 
  11   2  16        7.05        9.83      2.26 o 
  12   2  16        3.92        1.97      2.10 o 
  13   2  16       14.77       12.01      2.76 o 
  14   2  16        2.11        2.31      2.11 o 
 -24   3  16        9.32       13.04      1.85 o 
 -23   3  16        0.36       -1.44      1.44 o 
 -22   3  16        4.90        7.36      1.64 o 
 -21   3  16        0.74        1.76      1.27 o 
 -20   3  16        0.48        0.83      1.23 o 
 -19   3  16        0.00       -0.37      1.15 o 
 -18   3  16        3.40        0.94      1.28 o 
 -17   3  16       11.34       10.05      1.33 o 
 -16   3  16        0.59        1.99      1.37 o 
 -15   3  16       19.92       17.23      1.73 o 
 -14   3  16       15.03       18.28      1.75 o 
 -13   3  16       35.80       32.10      3.76 o 
 -12   3  16       27.22       29.26      2.35 o 
 -11   3  16        0.29       -0.98      1.20 o 
 -10   3  16        5.40        4.36      1.47 o 
  -9   3  16        8.99        5.79      1.50 o 
  -8   3  16        4.26        4.26      1.45 o 
  -7   3  16       23.84       26.98      2.01 o 
  -6   3  16        0.39       -0.17      1.28 o 
  -5   3  16        4.35        4.49      1.70 o 
  -4   3  16        0.00       -0.21      1.50 o 
  -3   3  16        0.02        1.01      1.54 o 
  -2   3  16        7.74        5.25      1.79 o 
  -1   3  16       30.78       30.98      3.19 o 
   0   3  16       25.99       26.06      3.04 o 
   1   3  16        0.83        1.33      2.15 o 
   2   3  16        0.07        3.39      2.98 o 
   3   3  16        5.27        6.30      2.76 o 
   4   3  16      126.64      123.34      6.03 o 
   5   3  16       38.81       39.88      3.79 o 
   6   3  16        1.56        0.30      2.25 o 
   7   3  16       19.25       18.81      2.52 o 
   8   3  16       14.39       15.11      2.49 o 
   9   3  16        0.80        2.16      2.05 o 
  10   3  16       29.43       32.65      3.07 o 
  11   3  16        5.20        7.64      2.29 o 
 -20   4  16       10.85       13.14      2.92 o 
 -19   4  16        8.19       10.76      1.81 o 
 -18   4  16        4.18        5.12      1.58 o 
 -17   4  16        0.21       -1.21      1.31 o 
 -16   4  16       12.43       12.46      1.69 o 
 -15   4  16       10.68       10.67      1.75 o 
 -14   4  16        1.40        0.76      1.61 o 
 -13   4  16        0.38        0.88      1.49 o 
 -12   4  16        4.58        4.15      1.60 o 
 -11   4  16        5.01        6.68      1.64 o 
 -10   4  16        0.37        0.47      1.44 o 
  -9   4  16        3.58        3.32      1.58 o 
  -8   4  16       27.81       33.64      3.03 o 
  -7   4  16       14.63       13.48      1.84 o 
  -6   4  16       19.96       23.42      2.47 o 
  -5   4  16        6.35        7.79      2.01 o 
  -4   4  16        6.26        7.50      2.03 o 
  -3   4  16        0.56        0.52      1.69 o 
  -2   4  16        0.31       -0.93      1.69 o 
  -1   4  16        0.99        1.46      1.76 o 
   0   4  16        0.18        0.76      2.26 o 
   1   4  16        9.91        9.84      2.86 o 
   2   4  16        6.71        8.75      3.18 o 
   3   4  16        0.76       -3.19      3.19 o 
   4   4  16        0.10        1.54      2.49 o 
   5   4  16        4.23       -2.02      2.28 o 
   6   4  16        0.83       -1.10      2.36 o 
 -27   1  17        9.65        9.81      2.42 o 
 -26   1  17        7.14        8.08      2.84 o 
 -25   1  17        5.44        4.16      3.37 o 
 -24   1  17        0.17       -0.84      2.22 o 
 -23   1  17       43.87       49.36      3.34 o 
 -22   1  17        4.75        4.95      1.70 o 
 -21   1  17        1.90        0.31      1.48 o 
 -20   1  17        5.01        7.02      1.70 o 
 -19   1  17        2.37        2.07      1.48 o 
 -18   1  17        0.45        0.74      1.67 o 
 -17   1  17        4.01        2.62      1.75 o 
 -16   1  17        8.33        6.93      2.27 o 
 -15   1  17       28.22       24.70      1.96 o 
 -14   1  17        0.52        0.81      1.27 o 
 -13   1  17        0.18       -1.38      1.76 o 
 -12   1  17        0.01        0.70      1.28 o 
 -11   1  17        0.47       -1.16      1.16 o 
 -10   1  17        9.13       13.98      1.71 o 
  -9   1  17       13.26       17.36      1.76 o 
  -8   1  17        4.02        4.22      1.42 o 
  -7   1  17       18.37       25.11      1.92 o 
  -6   1  17       39.88       43.55      3.78 o 
  -5   1  17        1.64       -1.25      1.56 o 
  -4   1  17       31.23       23.69      1.97 o 
  -3   1  17       25.83       20.62      1.88 o 
  -2   1  17        5.74        3.82      1.43 o 
  -1   1  17        0.53        1.71      1.32 o 
   0   1  17        3.78        4.93      1.47 o 
   1   1  17       14.43       15.00      1.86 o 
   2   1  17        0.00        1.07      1.35 o 
   3   1  17       17.91       13.34      2.81 o 
   4   1  17        3.62        2.26      1.52 o 
   5   1  17        2.09        3.85      1.66 o 
   6   1  17        1.32        1.33      1.45 o 
   7   1  17        3.03        2.69      1.63 o 
   8   1  17        9.70       11.94      1.99 o 
   9   1  17        0.16       -1.56      1.56 o 
  10   1  17       16.29       18.28      2.25 o 
  11   1  17       32.58       35.68      3.22 o 
  12   1  17        0.64        2.01      2.10 o 
  13   1  17        1.24       -0.49      2.05 o 
 -26   2  17        3.02        6.56      1.99 o 
 -25   2  17        0.03        1.72      1.78 o 
 -24   2  17        2.88        3.23      1.77 o 
 -23   2  17       21.29       21.27      2.29 o 
 -22   2  17        1.13        2.28      1.68 o 
 -21   2  17        9.09        8.24      2.78 o 
 -20   2  17       41.14       39.60      2.70 o 
 -19   2  17       55.36       53.62      2.87 o 
 -18   2  17       24.83       29.25      2.72 o 
 -17   2  17        1.27        2.12      1.84 o 
 -16   2  17       50.34       61.46      3.91 o 
 -15   2  17       16.71       21.78      2.43 o 
 -14   2  17       17.38       21.82      2.40 o 
 -13   2  17       38.56       44.64      2.98 o 
 -12   2  17        7.58        5.20      1.83 o 
 -11   2  17        1.93        2.08      1.65 o 
 -10   2  17        6.69       10.22      2.70 o 
  -9   2  17        3.07        3.73      1.72 o 
  -8   2  17        0.39       -0.43      1.51 o 
  -7   2  17       59.84       57.27      2.69 o 
  -6   2  17        0.00        0.01      1.25 o 
  -5   2  17        1.58       -0.13      1.38 o 
  -4   2  17        0.05       -0.55      1.29 o 
  -3   2  17        2.04        0.60      1.35 o 
  -2   2  17        7.40        6.52      1.57 o 
  -1   2  17       12.89       12.75      1.76 o 
   0   2  17       11.67       12.25      1.74 o 
   1   2  17       53.54       53.94      2.76 o 
   2   2  17        0.49        1.62      1.48 o 
   3   2  17        0.00       -0.69      1.37 o 
   4   2  17        7.95        4.48      1.64 o 
   5   2  17        0.01       -0.33      1.47 o 
   6   2  17       11.84       13.44      2.38 o 
   7   2  17       13.66       16.81      2.45 o 
   8   2  17        6.89        6.77      2.14 o 
   9   2  17        1.22       -0.75      1.95 o 
  10   2  17       10.67       10.44      2.43 o 
  11   2  17        8.58        4.62      3.65 o 
  12   2  17        9.49       10.56      2.54 o 
 -23   3  17        2.08        0.67      1.53 o 
 -22   3  17        1.97        3.14      1.63 o 
 -21   3  17        2.34        3.88      1.46 o 
 -20   3  17        1.74        2.73      1.55 o 
 -19   3  17        4.99        3.30      1.37 o 
 -18   3  17        5.76        2.61      1.38 o 
 -17   3  17        0.73        0.92      1.32 o 
 -16   3  17       92.82      102.24      3.41 o 
 -15   3  17        0.48        0.72      1.40 o 
 -14   3  17        4.71        4.62      1.51 o 
 -13   3  17        0.59       -1.24      1.24 o 
 -12   3  17        5.56        6.91      1.57 o 
 -11   3  17        6.01        9.88      1.76 o 
 -10   3  17        6.42        9.58      1.99 o 
  -9   3  17        2.12        1.54      1.71 o 
  -8   3  17        0.01        2.17      1.71 o 
  -7   3  17        0.11        0.22      1.59 o 
  -6   3  17        6.27        9.07      2.02 o 
  -5   3  17        0.12       -0.14      1.62 o 
  -4   3  17        1.15        1.68      1.74 o 
  -3   3  17       16.80       18.88      2.33 o 
  -2   3  17       52.91       55.30      3.96 o 
  -1   3  17       37.58       32.00      3.34 o 
   0   3  17        0.55        1.51      3.99 o 
   1   3  17       24.65       23.25      3.23 o 
   2   3  17       97.70      104.79      5.75 o 
   3   3  17       29.92       26.73      3.51 o 
   4   3  17       28.35       25.96      3.56 o 
   5   3  17        6.50        6.66      2.74 o 
   6   3  17        0.02       -1.52      2.28 o 
   7   3  17        0.01       -2.24      2.27 o 
   8   3  17        1.37       -0.92      2.37 o 
   9   3  17        6.19        5.65      2.66 o 
 -17   4  17        8.59        9.23      2.00 o 
 -16   4  17        0.90       -0.58      1.69 o 
 -15   4  17       22.63       23.15      3.78 o 
 -14   4  17        0.00       -1.58      1.58 o 
 -13   4  17        0.86        0.01      1.75 o 
 -12   4  17        1.93        3.47      1.71 o 
 -11   4  17        0.27        0.27      1.57 o 
 -10   4  17        0.22        0.71      1.58 o 
  -9   4  17        0.54       -1.20      1.67 o 
  -8   4  17        6.16        8.75      2.12 o 
  -7   4  17        4.67        4.31      2.00 o 
  -6   4  17        8.82        8.31      2.15 o 
  -5   4  17       18.06       17.82      2.40 o 
  -4   4  17        0.12        3.18      1.98 o 
  -3   4  17        4.31        3.90      2.12 o 
  -2   4  17        4.41        3.45      1.96 o 
  -1   4  17        3.42        2.12      2.47 o 
   0   4  17        2.26        3.97      2.39 o 
   1   4  17        7.29        3.44      2.95 o 
   2   4  17       25.18       24.93      3.45 o 
   3   4  17        8.16        7.95      2.81 o 
 -27   0  18       14.32       12.02      4.49 o 
 -26   0  18        0.47        5.67      4.01 o 
 -25   0  18        2.13        1.95      3.38 o 
 -24   0  18        1.86       -1.77      3.35 o 
 -23   0  18        0.08        5.58      3.66 o 
 -22   0  18        3.30        0.60      3.58 o 
 -21   0  18       16.32       13.19      4.18 o 
 -20   0  18       13.84       18.48      2.32 o 
 -19   0  18        8.50        9.49      2.65 o 
 -18   0  18        0.06        2.30      2.11 o 
 -17   0  18       32.72       19.81      2.95 o 
 -16   0  18        0.18       -0.81      1.98 o 
 -15   0  18      188.15      173.08      6.86 o 
 -14   0  18       60.81       66.79      4.21 o 
 -13   0  18       22.83       24.19      2.90 o 
 -12   0  18        0.48       -0.74      1.99 o 
 -11   0  18       35.30       31.52      3.16 o 
 -10   0  18       88.10       77.01      4.40 o 
  -9   0  18       30.41       24.19      2.88 o 
  -8   0  18        9.12        6.11      2.10 o 
  -7   0  18        2.19        2.72      2.05 o 
  -6   0  18       14.00       13.61      2.63 o 
  -5   0  18        4.29        4.31      2.16 o 
  -4   0  18       14.75       11.53      2.51 o 
  -3   0  18        0.02       -0.36      2.06 o 
  -2   0  18        4.60        1.84      2.03 o 
  -1   0  18        7.55        6.25      2.25 o 
   0   0  18        8.10        8.22      2.43 o 
   1   0  18       69.71       48.45      3.74 o 
   2   0  18        0.16       -1.97      1.97 o 
   3   0  18       16.16       14.08      2.79 o 
   4   0  18        1.00       -0.30      2.26 o 
   5   0  18        0.97        2.04      2.16 o 
   6   0  18        0.42       -1.93      1.93 o 
   7   0  18        3.17        2.92      2.39 o 
   8   0  18        0.16        1.66      2.40 o 
   9   0  18        0.48        3.04      2.48 o 
  10   0  18        4.04        5.79      2.70 o 
  11   0  18        0.01        3.40      2.69 o 
  12   0  18       21.85       22.45      3.53 o 
 -26   1  18        1.49        0.43      2.53 o 
 -25   1  18        4.37        5.72      2.72 o 
 -24   1  18       87.40       97.41      4.59 o 
 -23   1  18        1.62        2.23      1.98 o 
 -22   1  18        0.06        0.00      2.14 o 
 -21   1  18        1.38        1.90      1.63 o 
 -20   1  18       12.59       13.32      2.99 o 
 -19   1  18       23.56       20.80      5.37 o 
 -18   1  18       25.39       21.09      2.51 o 
 -17   1  18       18.35       17.50      2.41 o 
 -16   1  18       18.92       17.09      2.34 o 
 -15   1  18        5.96        7.67      1.97 o 
 -14   1  18        5.11        1.57      1.44 o 
 -13   1  18       16.74       15.93      1.87 o 
 -12   1  18       15.57       11.82      1.77 o 
 -11   1  18       20.37       17.13      2.60 o 
 -10   1  18       15.80       16.74      1.91 o 
  -9   1  18        7.57        5.23      1.57 o 
  -8   1  18       16.85       16.42      1.85 o 
  -7   1  18      144.86      142.67      6.08 o 
  -6   1  18        2.00        1.54      1.43 o 
  -5   1  18        0.25       -1.16      1.32 o 
  -4   1  18        5.39        3.27      1.53 o 
  -3   1  18        2.33        2.87      1.48 o 
  -2   1  18        0.01       -0.58      1.71 o 
  -1   1  18        1.32       -0.81      1.34 o 
   0   1  18        1.15        0.95      1.40 o 
   1   1  18       38.53       35.15      2.40 o 
   2   1  18        1.08        1.93      1.53 o 
   3   1  18       14.25       15.36      2.00 o 
   4   1  18        5.93        6.40      1.72 o 
   5   1  18        3.49        3.76      1.67 o 
   6   1  18       17.11       14.34      2.07 o 
   7   1  18       21.85       19.71      2.27 o 
   8   1  18        8.91       10.21      2.01 o 
   9   1  18        2.99        3.36      1.80 o 
  10   1  18       26.75       34.51      3.21 o 
  11   1  18       33.62       30.95      3.18 o 
 -25   2  18        5.69        6.72      4.32 o 
 -24   2  18       24.79       24.72      2.55 o 
 -23   2  18       13.29       15.76      2.30 o 
 -22   2  18        6.96       10.01      2.34 o 
 -21   2  18        1.00        2.88      1.75 o 
 -20   2  18        0.10       -1.36      1.56 o 
 -19   2  18        5.38        6.20      1.85 o 
 -18   2  18       13.08       15.81      2.51 o 
 -17   2  18        0.27       -0.73      2.46 o 
 -16   2  18       12.71       11.44      2.30 o 
 -15   2  18       35.23       35.98      2.99 o 
 -14   2  18        3.20        5.57      1.98 o 
 -13   2  18        0.15       -1.63      1.63 o 
 -12   2  18        0.56        2.00      1.76 o 
 -11   2  18        0.86       -1.33      1.61 o 
 -10   2  18        0.22        0.10      1.66 o 
  -9   2  18        2.50        6.04      1.91 o 
  -8   2  18        1.29       -0.05      1.59 o 
  -7   2  18       17.81       22.31      2.43 o 
  -6   2  18       21.47       19.53      2.86 o 
  -5   2  18        1.51        2.22      2.11 o 
  -4   2  18        1.07        1.37      1.46 o 
  -3   2  18        6.82        7.85      1.83 o 
  -2   2  18        4.19        3.46      1.56 o 
  -1   2  18        0.05       -1.41      1.41 o 
   0   2  18        1.15        0.17      1.46 o 
   1   2  18        0.57       -1.41      1.41 o 
   2   2  18        0.74       -0.11      1.56 o 
   3   2  18       22.67       24.81      2.32 o 
   4   2  18       17.22       21.10      2.91 o 
   5   2  18        2.78        2.57      2.48 o 
   6   2  18        0.24        0.43      1.90 o 
   7   2  18        0.52       -0.99      2.01 o 
   8   2  18        1.46        1.35      2.11 o 
   9   2  18        0.04       -1.18      2.03 o 
  10   2  18        6.74        8.03      2.47 o 
 -21   3  18       10.22        9.50      2.09 o 
 -20   3  18        6.50        7.34      1.83 o 
 -19   3  18        0.01        0.69      1.51 o 
 -18   3  18        6.17        8.66      1.79 o 
 -17   3  18        4.45        9.73      2.30 o 
 -16   3  18       50.99       58.18      3.84 o 
 -15   3  18       52.66       62.62      3.25 o 
 -14   3  18       22.97       22.24      2.32 o 
 -13   3  18        5.43        4.57      1.82 o 
 -12   3  18        2.97        7.34      3.06 o 
 -11   3  18        0.09        1.19      1.81 o 
 -10   3  18        1.42        2.11      1.84 o 
  -9   3  18        3.84        2.86      2.24 o 
  -8   3  18       11.54       14.78      2.29 o 
  -7   3  18        4.85        4.69      1.94 o 
  -6   3  18        6.06        4.06      1.91 o 
  -5   3  18        5.39        5.52      1.98 o 
  -4   3  18        1.46        3.74      2.39 o 
  -3   3  18        0.03       -0.22      2.13 o 
  -2   3  18        3.08        6.45      2.60 o 
  -1   3  18        9.34       10.15      2.82 o 
   0   3  18        2.97        8.65      3.73 o 
   1   3  18       49.22       55.64      4.35 o 
   2   3  18       43.29       47.57      4.17 o 
   3   3  18        2.24        3.43      2.70 o 
   4   3  18        4.08        2.90      2.69 o 
   5   3  18        2.56       -0.92      3.21 o 
   6   3  18        0.82        0.56      2.66 o 
 -14   4  18       23.27       24.57      2.84 o 
 -13   4  18        2.90        4.19      2.19 o 
 -12   4  18        5.89        8.71      2.24 o 
 -11   4  18       22.50       22.19      3.37 o 
 -10   4  18       28.54       33.12      3.84 o 
  -9   4  18       18.08       21.58      2.63 o 
  -8   4  18        3.30        6.02      2.15 o 
  -7   4  18        0.53        0.73      1.89 o 
  -6   4  18       20.34       28.44      2.86 o 
  -5   4  18       21.66       28.53      2.86 o 
  -4   4  18       10.62       13.82      2.42 o 
  -3   4  18        0.75        4.23      2.06 o 
  -2   4  18        2.12        3.63      2.63 o 
  -1   4  18        4.45        6.60      2.81 o 
 -25   1  19       31.57       32.71      4.01 o 
 -24   1  19        5.49        8.12      3.09 o 
 -23   1  19        0.15        1.49      2.89 o 
 -22   1  19        2.77        3.02      1.86 o 
 -21   1  19       11.78       13.05      2.17 o 
 -20   1  19        8.42        8.11      1.98 o 
 -19   1  19        0.05       -0.36      1.87 o 
 -18   1  19        6.20        5.43      2.24 o 
 -17   1  19        0.15        1.50      1.94 o 
 -16   1  19       96.17      107.64      4.72 o 
 -15   1  19        2.62        2.87      2.26 o 
 -14   1  19        0.13        0.86      1.74 o 
 -13   1  19        0.57        1.81      1.51 o 
 -12   1  19        0.37        1.27      1.56 o 
 -11   1  19        0.35       -1.28      1.28 o 
 -10   1  19        2.03        3.37      1.64 o 
  -9   1  19        8.54       11.21      2.14 o 
  -8   1  19      146.74      143.64      8.05 o 
  -7   1  19        0.26        1.46      1.53 o 
  -6   1  19       10.59       11.33      1.83 o 
  -5   1  19        0.16        0.28      1.53 o 
  -4   1  19       16.20       15.49      2.05 o 
  -3   1  19       24.64       26.06      2.29 o 
  -2   1  19       12.13       12.67      1.99 o 
  -1   1  19        3.78       -0.06      1.52 o 
   0   1  19       20.94       19.98      2.20 o 
   1   1  19       43.92       40.93      2.69 o 
   2   1  19        0.00       -1.50      1.50 o 
   3   1  19        0.34        0.34      1.76 o 
   4   1  19        5.44        2.06      1.71 o 
   5   1  19        6.11        4.58      1.85 o 
   6   1  19        0.66       -0.52      1.62 o 
   7   1  19        0.44        3.26      1.81 o 
   8   1  19        4.73        4.20      2.33 o 
   9   1  19       52.23       57.32      3.88 o 
 -23   2  19        0.95        3.12      1.96 o 
 -22   2  19        5.32        7.96      2.07 o 
 -21   2  19        8.81       11.93      3.13 o 
 -20   2  19        3.96        4.10      2.09 o 
 -19   2  19        2.05        3.38      1.81 o 
 -18   2  19        1.95        3.74      2.08 o 
 -17   2  19        2.98        7.94      2.28 o 
 -16   2  19        8.75        8.36      2.24 o 
 -15   2  19        6.96        9.12      2.31 o 
 -14   2  19        0.47       -0.34      1.84 o 
 -13   2  19       27.79       30.08      2.84 o 
 -12   2  19       63.35       68.40      3.93 o 
 -11   2  19       50.54       56.52      3.45 o 
 -10   2  19       20.13       29.99      2.79 o 
  -9   2  19        3.19        2.87      1.93 o 
  -8   2  19       16.70       21.39      2.58 o 
  -7   2  19        1.97       -1.49      1.80 o 
  -6   2  19       58.84       57.31      3.48 o 
  -5   2  19       50.24       53.34      3.93 o 
  -4   2  19       21.46       26.03      2.66 o 
  -3   2  19        3.89        4.72      1.70 o 
  -2   2  19        3.33        3.17      1.72 o 
  -1   2  19       21.38       23.04      2.30 o 
   0   2  19        5.09        6.46      1.89 o 
   1   2  19       26.60       30.93      2.53 o 
   2   2  19        5.66        7.40      1.96 o 
   3   2  19        3.94        2.92      2.49 o 
   4   2  19       24.84       31.19      4.05 o 
   5   2  19       16.50       16.37      2.64 o 
   6   2  19        0.12       -1.91      1.91 o 
   7   2  19        5.57        7.34      2.35 o 
 -19   3  19        0.69        0.39      1.62 o 
 -18   3  19        0.30        0.56      1.57 o 
 -17   3  19       10.69        9.41      2.12 o 
 -16   3  19        1.26        5.61      1.95 o 
 -15   3  19       50.03       52.77      3.15 o 
 -14   3  19        7.19        7.74      2.02 o 
 -13   3  19        1.47        1.51      1.79 o 
 -12   3  19        0.05       -0.64      1.94 o 
 -11   3  19        2.61        0.29      1.86 o 
 -10   3  19       14.67       15.88      2.52 o 
  -9   3  19       45.82       48.10      3.34 o 
  -8   3  19        4.66        7.09      2.17 o 
  -7   3  19       20.75       23.23      2.66 o 
  -6   3  19        0.77        2.04      1.97 o 
  -5   3  19        2.63        2.46      2.43 o 
  -4   3  19        6.02        4.22      2.60 o 
  -3   3  19        4.86        4.02      2.63 o 
  -2   3  19        2.88        7.49      2.68 o 
  -1   3  19        0.01       -2.20      2.20 o 
   0   3  19        6.52        6.14      2.80 o 
   1   3  19        3.43        1.42      2.72 o 
   2   3  19        3.02        3.07      3.16 o 
   3   3  19        5.25        2.32      2.65 o 
 -24   0  20       90.44      109.35      8.84 o 
 -23   0  20       52.77       68.97      7.41 o 
 -22   0  20        1.93       -3.55      3.58 o 
 -21   0  20        7.42        7.38      3.92 o 
 -20   0  20       12.62       18.77      4.55 o 
 -19   0  20        0.00       -2.38      3.46 o 
 -18   0  20       21.33       24.72      3.44 o 
 -17   0  20       96.68      118.78      6.07 o 
 -16   0  20       77.37       88.34      5.44 o 
 -15   0  20       13.60       16.77      3.46 o 
 -14   0  20       15.69       19.22      3.13 o 
 -13   0  20       78.13       97.80     14.32 o 
 -12   0  20       77.84       90.19      6.60 o 
 -11   0  20       14.27       16.17      3.05 o 
 -10   0  20        0.00        0.09      2.24 o 
  -9   0  20       24.91       28.33      3.45 o 
  -8   0  20       56.75       53.12      6.14 o 
  -7   0  20      226.25      228.28      8.41 o 
  -6   0  20       87.44       93.25      6.01 o 
  -5   0  20        0.02        0.39      2.38 o 
  -4   0  20       37.25       38.50      3.76 o 
  -3   0  20       84.68      108.70      7.27 o 
  -2   0  20       80.84      104.29      5.77 o 
  -1   0  20       53.80       59.60      4.54 o 
   0   0  20        3.73        9.52      2.87 o 
   1   0  20        0.32       -0.98      2.37 o 
   2   0  20        1.89        3.65      2.67 o 
   3   0  20        8.50       11.07      3.06 o 
   4   0  20       18.49       19.07      3.30 o 
   5   0  20       18.93       21.27      4.46 o 
   6   0  20       12.45       12.21      3.17 o 
   7   0  20        0.00        1.74      2.63 o 
 -23   1  20       12.62       15.56      2.88 o 
 -22   1  20       51.84       59.72      3.31 o 
 -21   1  20       32.15       33.74      2.70 o 
 -20   1  20        2.73        3.97      2.30 o 
 -19   1  20       11.46       10.64      2.50 o 
 -18   1  20       66.52       75.19      4.11 o 
 -17   1  20       14.50       21.68      2.79 o 
 -16   1  20       32.54       36.07      4.31 o 
 -15   1  20        1.30        2.19      2.01 o 
 -14   1  20        1.07        3.69      2.03 o 
 -13   1  20        7.45        7.03      2.18 o 
 -12   1  20       26.15       29.31      2.91 o 
 -11   1  20       32.41       36.01      2.62 o 
 -10   1  20       14.51       14.30      2.07 o 
  -9   1  20        5.36        7.18      1.84 o 
  -8   1  20       21.28       26.59      2.35 o 
  -7   1  20       98.49      110.03      4.05 o 
  -6   1  20        9.74       17.72      2.18 o 
  -5   1  20        1.71       -1.55      1.62 o 
  -4   1  20       11.61       13.93      2.14 o 
  -3   1  20       15.45       17.30      2.18 o 
  -2   1  20        8.56       13.37      2.11 o 
  -1   1  20        2.12        3.37      1.74 o 
   0   1  20       38.75       44.44      3.25 o 
   1   1  20       13.96       22.23      2.45 o 
   2   1  20       46.32       50.09      3.03 o 
   3   1  20        5.49        6.65      2.00 o 
   4   1  20        5.11        3.32      1.88 o 
   5   1  20        9.68        9.67      2.09 o 
   6   1  20        4.59        6.01      2.08 o 
 -21   2  20       26.70       33.59      2.84 o 
 -20   2  20       11.46       16.30      2.33 o 
 -19   2  20        4.10        7.60      2.40 o 
 -18   2  20        7.58        6.16      2.36 o 
 -17   2  20       28.72       29.72      3.32 o 
 -16   2  20       42.09       46.41      3.45 o 
 -15   2  20        4.45        6.89      2.28 o 
 -14   2  20       17.05       19.43      2.74 o 
 -13   2  20        7.52        9.24      2.39 o 
 -12   2  20        2.99        2.93      2.06 o 
 -11   2  20        1.18        3.43      2.06 o 
 -10   2  20        1.43        1.36      3.50 o 
  -9   2  20        0.06        1.39      1.95 o 
  -8   2  20        6.77        4.75      2.10 o 
  -7   2  20        7.72        6.76      2.19 o 
  -6   2  20        3.32        4.56      2.12 o 
  -5   2  20        1.95        3.19      2.54 o 
  -4   2  20       10.32       12.86      2.40 o 
  -3   2  20       10.37       10.83      2.63 o 
  -2   2  20        0.19        3.49      2.12 o 
  -1   2  20       10.84       13.01      2.49 o 
   0   2  20       16.31       15.43      2.28 o 
   1   2  20       50.79       48.32      3.06 o 
   2   2  20       16.75       13.30      2.66 o 
   3   2  20       33.05       34.15      3.31 o 
   4   2  20        6.30        6.88      2.34 o 
 -15   3  20        0.93        0.30      1.99 o 
 -14   3  20        1.06        0.25      1.82 o 
 -13   3  20        3.84        0.79      1.81 o 
 -12   3  20        0.25        0.44      2.06 o 
 -11   3  20        1.41        1.22      2.34 o 
 -10   3  20        7.06       11.95      2.46 o 
  -9   3  20       25.94       34.04      3.14 o 
  -8   3  20        0.06       -1.82      1.82 o 
  -7   3  20        0.18       -2.07      3.25 o 
  -6   3  20       11.26       16.94      4.97 o 
  -5   3  20       19.08       18.09      3.39 o 
  -4   3  20        5.57        2.16      2.68 o 
  -3   3  20        0.22        0.12      2.50 o 
  -2   3  20        7.07        7.01      2.80 o 
  -1   3  20        9.89        9.93      3.55 o 
 -20   1  21       40.99       62.91      4.10 o 
 -19   1  21       29.29       45.96      4.25 o 
 -18   1  21        0.55       -1.10      2.10 o 
 -17   1  21       19.56       23.84      3.00 o 
 -16   1  21       66.13       81.82      4.38 o 
 -15   1  21       28.19       31.83      3.14 o 
 -14   1  21        0.08       -0.67      2.34 o 
 -13   1  21       17.82       20.13      2.80 o 
 -12   1  21       24.40       33.46      3.13 o 
 -11   1  21       12.15       13.24      2.51 o 
 -10   1  21        4.22        1.60      2.31 o 
  -9   1  21       10.06       12.20      2.60 o 
  -8   1  21        0.11       -0.21      1.72 o 
  -7   1  21        7.94       12.39      2.10 o 
  -6   1  21        0.13       -1.27      1.66 o 
  -5   1  21        5.91        5.07      1.87 o 
  -4   1  21        5.38        2.45      1.90 o 
  -3   1  21        0.01       -1.58      1.58 o 
  -2   1  21       10.78       10.87      3.27 o 
  -1   1  21       20.45       23.10      2.48 o 
   0   1  21       21.80       25.60      2.55 o 
   1   1  21        0.08        0.64      1.74 o 
   2   1  21        1.14        0.55      1.85 o 
   3   1  21        6.44        5.30      1.97 o 
 -18   2  21        0.13       -2.17      3.72 o 
 -17   2  21       12.72       14.48      2.80 o 
 -16   2  21        0.00        2.16      2.28 o 
 -15   2  21        8.07       11.63      2.65 o 
 -14   2  21        2.25        3.07      2.26 o 
 -13   2  21        0.27        2.93      2.20 o 
 -12   2  21        3.48        0.73      2.12 o 
 -11   2  21        6.16        7.60      4.19 o 
 -10   2  21        1.78        1.77      1.97 o 
  -9   2  21        2.40       -0.88      2.02 o 
  -8   2  21        0.23       -0.03      2.12 o 
  -7   2  21        9.43       10.23      2.44 o 
  -6   2  21       12.28       15.00      2.67 o 
  -5   2  21        7.43       10.01      2.80 o 
  -4   2  21        1.78        3.60      2.21 o 
  -3   2  21        0.00       -0.64      2.09 o 
  -2   2  21        0.83        1.89      2.21 o 
  -1   2  21        9.10       15.72      2.65 o 
   0   2  21        0.01       -1.60      2.52 o 
 -18   0  22       10.55       -0.40      3.69 o 
 -17   0  22       14.29       20.26      5.27 o 
 -16   0  22      158.35      198.43     12.13 o 
 -15   0  22      106.06      138.94      7.77 o 
 -14   0  22       20.12       28.30      6.58 o 
 -13   0  22        0.74       -0.25      2.62 o 
 -12   0  22       32.11       29.72      4.55 o 
 -11   0  22       79.13       89.62      5.67 o 
 -10   0  22       50.91       60.41      5.12 o 
  -9   0  22       18.83       21.02      5.22 o 
  -8   0  22        2.24        3.25      6.61 o 
  -7   0  22        9.69        7.61      2.97 o 
  -6   0  22        1.47       -0.37      2.52 o 
  -5   0  22        2.79        1.36      2.90 o 
  -4   0  22        2.30        0.10      2.49 o 
  -3   0  22        1.46       -2.35      4.48 o 
  -2   0  22        3.53       -0.05      2.56 o 
  -1   0  22        0.00        3.29      2.79 o 
   0   0  22       61.71       69.22      5.21 o 
 -17   1  22        1.67        4.36      2.44 o 
 -16   1  22        3.31        1.78      2.27 o 
 -15   1  22        0.55       -0.29      2.25 o 
 -14   1  22        6.33        7.39      2.49 o 
 -13   1  22       28.00       28.32      3.13 o 
 -12   1  22       46.03       50.83      3.71 o 
 -11   1  22       28.06       32.97      3.36 o 
 -10   1  22        2.16        1.68      2.26 o 
  -9   1  22        6.00       11.25      2.61 o 
  -8   1  22       45.89       38.51      3.39 o 
  -7   1  22       14.60       12.53      2.23 o 
  -6   1  22        3.17        1.32      1.89 o 
  -5   1  22        7.70        5.97      2.05 o 
  -4   1  22       14.90       13.79      2.39 o 
  -3   1  22       17.04       23.05      2.61 o 
  -2   1  22        5.43        3.66      2.03 o 
  -1   1  22        3.05        1.94      2.01 o 
 -11   2  22       14.80       14.29      2.77 o 
 -10   2  22        9.34       10.88      2.69 o 
  -9   2  22       18.49       16.57      4.67 o 
  -8   2  22       12.58       13.65      2.82 o 
  -7   2  22       53.11       46.70      6.44 o 
                                                 
